# Supplementary material for: Shifts in Small Fish Community Caused by Coral Cover Variation at a Remote Reef in the South China Sea
Source: Ecol Evol. 2026 Apr 23;16(4):e73553. doi: 10.1002/ece3.73553 (PMC13105832; doi:10.1002/ece3.73553)
Supplement: Supplementary file 2 — Table S3: ece373553‐sup‐0002‐Table S5.xlsx. [file ECE3-16-e73553-s001.xlsx]

## Sheet: Sheet1
Table S3 | Small fish species data encompassing UVC, eDNA, and fishery catch records. In the UVC and eDNA columns, 0 indicates non-detection, and 1 indicates detection. The Fishery column denotes the number of individuals captured for each respective species.
Species	eDNA	UVC	Fishery (Catch number)
Abudefduf saxatilis	1	0	0
Abudefduf sexfasciatus	1	0	0
Abudefduf sparoides	1	0	0
Abudefduf vaigiensis	1	1	9
Amblyglyphidodon leucogaster	1	1	2
Amblygobius phalaena	1	0	0
Amphichaetodon melbae	1	0	0
Antennatus tuberosus	1	0	0
Apogon crassiceps	1	0	0
Apogonichthys perdix	1	0	0
Aporops bilinearis	1	0	0
Aspidontus taeniatus	1	1	1
Atherinomorus endrachtensis	1	0	0
Atherinomorus lacunosus	1	0	0
Blenniella bilitonensis	1	0	0
Blenniella paula	1	0	0
Callogobius sclateri	1	0	0
Calumia godeffroyi	1	0	0
Caracanthus maculatus	1	0	0
Caracanthus unipinna	1	0	0
Centropyge aurantia	1	0	0
Centropyge bispinosa	1	0	0
Centropyge heraldi	1	0	0
Centropyge vroliki	0	1	0
Centropyge vrolikii	1	0	1
Cercamia eremia	1	0	0
Chaetodon citrinellus	1	0	0
Chaetodon collare	1	0	0
Chaetodon kleinii	1	1	3
Chaetodon lunula	1	1	1
Chaetodon punctatofasciatus	0	1	1
Chaetodon rafflesii	1	0	0
Chaetodon speculum	1	1	2
Chaetodon trifascialis	1	0	0
Chaetodon trifasciatus	0	1	4
Chaetodon ulietensis	1	1	1
Chromis acares	1	0	0
Chromis alpha	1	0	0
Chromis amboinensis	1	0	0
Chromis atripectoralis	1	0	0
Chromis atripes	1	1	3
Chromis margaritifer	1	0	0
Chromis retrofasciata	1	0	0
Chromis ternatensis	1	1	42
Chromis vanderbilti	1	0	0
Chromis viridis	1	1	20
Chrysiptera biocellata	1	1	3
Chrysiptera brownriggii	1	1	1
Chrysiptera chrysocephala	0	1	6
Chrysiptera cyanea	1	0	0
Chrysiptera glauca	1	0	0
Chrysiptera rex	1	0	0
Cirrhitichthys falco	1	0	0
Cirripectes castaneus	1	0	0
Cirripectes imitator	1	0	0
Cirripectes quagga	1	0	0
Coradion altivelis	1	0	0
Ctenochaetus binotatus	1	1	21
Dascyllus albisella	1	0	0
Dascyllus aruanus	0	1	8
Dascyllus flavicaudus	1	0	0
Dascyllus reticulatus	0	1	14
Dinematichthys iluocoeteoides	1	0	0
Doryrhamphus excisus	1	0	0
Ecsenius bicolor	1	0	0
Ecsenius oculus	1	0	0
Encrasicholina heteroloba	1	0	0
Encrasicholina punctifer	1	0	0
Enneapterygius tutuilae	1	0	0
Entomacrodus cymatobiotus	1	0	0
Entomacrodus striatus	1	0	0
Eviota guttata	1	0	0
Eviota prasina	1	0	0
Exallias brevis	1	0	0
Favonigobius gymnauchen	1	0	0
Fowleria marmorata	1	0	0
Gymnapogon urospilotus	1	0	0
Halichoeres margaritaceus	1	0	0
Halichoeres nebulosus	0	1	3
Halichoeres trimaculatus	1	1	1
Helcogramma fuscopinna	1	0	0
Helcogramma striata	1	0	0
Heniochus chrysostomus	1	1	1
Hypoatherina temminckii	1	0	0
Istiblennius edentulus	1	0	0
Labroides dimidiatus	1	1	33
Lepidozygus tapeinosoma	1	0	0
Meiacanthus atrodorsalis	0	1	7
Nannosalarias nativitatis	1	0	0
Nectamia savayensis	1	0	0
Nemanthias dispar	0	1	0
Nemateleotris magnifica	1	0	0
Oplopomus oplopomus	1	0	0
Ostorhinchus angustatus	1	0	0
Ostorhinchus apogonoides	1	0	0
Ostorhinchus cyanosoma	0	1	1
Ostorhinchus nigrofasciatus	1	0	0
Ostorhinchus novemfasciatus	1	0	0
Ostorhinchus taeniophorus	1	0	0
Oxymonacanthus longirostris	1	0	0
Paracirrhites arcatus	1	1	7
Parapriacanthus ransonneti	1	0	0
Pervagor janthinosoma	1	0	0
Petroscirtes xestus	1	0	0
Plagiotremus azaleus	1	0	0
Plagiotremus laudandus	1	0	0
Plagiotremus rhinorhynchos	1	0	0
Plectroglyphidodon dickii	1	1	15
Plectroglyphidodon johnstonianus	1	0	0
Plectroglyphidodon lacrymatus	1	0	0
Plectroglyphidodon leucozonus	1	0	0
Pomacentrus alexanderae	0	1	11
Pomacentrus amboinensis	1	0	1
Pomacentrus auriventris	1	0	0
Pomacentrus coelestis	1	1	17
Pomacentrus lepidogenys	0	1	4
Pomacentrus moluccensis	0	1	4
Pomacentrus nigromanus	1	0	0
Pomacentrus nigromarginatus	1	0	0
Pomacentrus pavo	1	0	5
Priolepis cincta	1	0	0
Pristiapogon exostigma	1	0	0
Pristiapogon fraenatus	1	0	0
Pristicon rhodopterus	1	0	0
Pristicon trimaculatus	1	0	0
Pseudanthias pascalus	1	0	0
Pseudocheilinus evanidus	1	0	0
Pseudocheilinus hexataenia	1	0	0
Pseudochromis marshallensis	1	0	0
Pseudogramma polyacantha	1	0	0
Pseudoplesiops revellei	1	0	0
Ptereleotris evides	0	1	1
Pycnochromis margaritifer	0	1	58
Pycnochromis ovatiformis	0	1	1
Pycnochromis vanderbilti	0	1	21
Rhabdamia gracilis	0	1	6
Rhabdamia spilota	1	0	0
Rhabdoblennius nitidus	1	0	0
Salarias fasciatus	1	0	0
Scorpaenodes guamensis	1	0	0
Sebastapistes cyanostigma	1	0	0
Spratelloides delicatulus	1	0	0
Stanulus seychellensis	1	0	0
Stegastes nigricans	1	0	0
Stenatherina panatela	1	0	0
Synodus binotatus	1	0	0
Taeniamia macroptera	1	0	0
Ucla xenogrammus	1	0	0
Verulux cypselurus	1	1	5
Zoramia leptacantha	1	0	0
