# Supplementary material for: Shifts in Small Fish Community Caused by Coral Cover Variation at a Remote Reef in the South China Sea
Source: Ecol Evol. 2026 Apr 23;16(4):e73553. doi: 10.1002/ece3.73553 (PMC13105832; doi:10.1002/ece3.73553)
Supplement: Supplementary file 3 — Table S4: ece373553‐sup‐0003‐Table S4.xlsx. [file ECE3-16-e73553-s002.xlsx]

## Sheet: final_data
Table S4 | Fish abundance data by eDNA at Meiji Reef. For each species, its higher-order classification and the number of ASVs. The highlighted areas indicate the presence of small fish species.
Species	M01_1	M01_2	M01_3	M02_1	M02_2	M02_3	M03_1	M03_2	M03_3	M04_1	M04_2	M05_1	M05_2	M05_3	M06_2	M06_3	M06_4	M07_2	M07_3	M07_4	M08_1	M08_2	M08_3	M09_1	M09_2	M09_3	M10_1	M10_2	M10_3	Blank_1	Blank_2	Blank_3	Class	Order	Family	Genus
s__Abudefduf-saxatilis	0	20	5	0	0	0	0	0	0	0	0	8	0	7	0	0	0	0	0	0	0	0	0	0	0	0	0	0	0	0	0	0	c__Actinopteri	o__Perciformes	f__Pomacentridae	g__Abudefduf
s__Abudefduf-sexfasciatus	0	0	0	0	0	0	0	0	0	0	0	10	0	0	0	0	0	0	0	0	0	0	0	0	0	0	0	0	0	0	0	0	c__Actinopteri	o__Perciformes	f__Pomacentridae	g__Abudefduf
s__Abudefduf-sordidus	0	0	0	0	0	0	0	0	0	0	0	0	0	0	0	0	0	0	0	0	0	0	0	44	40	200	0	0	0	0	0	0	c__Actinopteri	o__Perciformes	f__Pomacentridae	g__Abudefduf
s__Abudefduf-sparoides	0	0	0	0	0	0	0	0	0	0	0	6	0	0	0	0	0	0	0	0	0	0	0	0	0	0	0	0	0	0	0	0	c__Actinopteri	o__Perciformes	f__Pomacentridae	g__Abudefduf
s__Abudefduf-vaigiensis	139	3294	1556	0	8	6	8	453	517	15	21	2537	397	780	731	407	703	17	0	32	22	395	73	72	124	86	622	918	288	0	0	0	c__Actinopteri	o__Perciformes	f__Pomacentridae	g__Abudefduf
s__Acanthurus-achilles	0	0	0	0	0	0	0	0	3	94	57	14	18	12	0	0	0	3	0	0	3	0	0	0	3	0	0	0	0	0	0	0	c__Actinopteri	o__Acanthuriformes	f__Acanthuridae	g__Acanthurus
s__Acanthurus-chirurgus	0	0	0	0	0	0	0	0	0	5	0	0	0	0	0	0	0	0	0	0	0	0	0	0	0	0	0	0	0	0	0	0	c__Actinopteri	o__Acanthuriformes	f__Acanthuridae	g__Acanthurus
s__Acanthurus-leucopareius	0	0	0	0	0	0	0	0	0	0	5	0	0	0	0	0	0	0	0	0	0	0	0	0	0	0	0	0	0	0	0	0	c__Actinopteri	o__Acanthuriformes	f__Acanthuridae	g__Acanthurus
s__Acanthurus-lineatus	3	136	87	0	0	0	9	329	222	73	235	16	7	92	0	0	0	0	0	0	0	144	109	15	3	0	7	37	6	0	0	0	c__Actinopteri	o__Acanthuriformes	f__Acanthuridae	g__Acanthurus
s__Acanthurus-mata	0	0	0	0	91	45	0	0	0	0	32	28	6	8	0	0	0	0	0	0	0	0	0	0	0	0	0	84	0	0	0	0	c__Actinopteri	o__Acanthuriformes	f__Acanthuridae	g__Acanthurus
s__Acanthurus-nigricans	0	0	0	4	0	3	0	11	4	58	44	9	7	12	0	10	0	0	0	0	3	6	7	0	0	0	2	10	3	0	0	0	c__Actinopteri	o__Acanthuriformes	f__Acanthuridae	g__Acanthurus
s__Acanthurus-nigricauda	0	56	23	5	32	28	0	0	0	221	153	2862	665	499	0	0	59	0	0	25	8	3	5	6	14	0	0	0	0	0	0	0	c__Actinopteri	o__Acanthuriformes	f__Acanthuridae	g__Acanthurus
s__Acanthurus-nigrofuscus	275	2274	1191	797	1615	968	3671	5477	4388	365	368	9566	4761	2339	1200	1247	1330	350	372	528	1073	1039	1378	989	1496	1453	5028	3639	3295	0	0	0	c__Actinopteri	o__Acanthuriformes	f__Acanthuridae	g__Acanthurus
s__Acanthurus-nubilus	0	0	0	0	0	0	0	0	0	0	0	5	0	0	0	0	0	0	0	0	0	0	0	0	0	0	0	0	0	0	0	0	c__Actinopteri	o__Acanthuriformes	f__Acanthuridae	g__Acanthurus
s__Acanthurus-olivaceus	0	0	0	0	0	0	0	146	48	23	24	11	59	0	0	0	17	24	38	59	0	50	0	0	19	0	0	29	43	0	0	0	c__Actinopteri	o__Acanthuriformes	f__Acanthuridae	g__Acanthurus
s__Acanthurus-sohal	0	0	0	0	0	0	0	4	1	40	29	0	0	6	0	0	0	0	0	0	0	0	0	0	0	0	0	0	4	0	0	0	c__Actinopteri	o__Acanthuriformes	f__Acanthuridae	g__Acanthurus
s__Acanthurus-thompsoni	119	46	94	781	173	193	7	601	206	7073	6655	196	221	5	195	84	0	0	0	0	0	0	0	7	16	0	0	0	0	0	0	0	c__Actinopteri	o__Acanthuriformes	f__Acanthuridae	g__Acanthurus
s__Acanthurus-triostegus	173	938	528	37	44	155	634	1780	484	196	245	13	11	0	10	89	0	169	107	236	213	13	284	206	161	133	440	289	431	0	0	0	c__Actinopteri	o__Acanthuriformes	f__Acanthuridae	g__Acanthurus
s__Aethaloperca-rogaa	111	682	379	69	47	12	0	0	0	10	0	7	10	4	0	0	0	14	0	75	331	1388	603	260	362	236	9	0	6	0	0	0	c__Actinopteri	o__Perciformes	f__Serranidae	g__Aethaloperca
s__Amanses-scopas	7	636	290	3	112	15	0	0	0	0	0	0	0	0	0	0	0	0	0	0	0	0	0	0	0	0	0	0	0	0	0	0	c__Actinopteri	o__Tetraodontiformes	f__Monacanthidae	g__Amanses
s__Amblycirrhitus-bimacula	1	0	0	0	0	0	0	395	133	0	4	4	22	105	0	13	0	9	16	0	5	147	192	6	23	0	109	29	29	0	0	0	c__Actinopteri	o__Centrarchiformes	f__Cirrhitidae	g__Amblycirrhitus
s__Amblygaster-sirm	0	0	0	0	0	0	0	0	0	0	30	298	35	180	0	0	0	0	0	0	0	0	0	0	0	26	0	0	0	0	0	0	c__Actinopteri	o__Clupeiformes	f__Clupeidae	g__Amblygaster
s__Amblyglyphidodon-leucogaster	0	0	0	0	0	27	0	0	0	6	0	19	0	0	0	0	0	0	0	0	0	0	0	0	0	0	0	0	0	0	0	0	c__Actinopteri	o__Perciformes	f__Pomacentridae	g__Amblyglyphidodon
s__Amblygobius-nocturnus	7	0	0	15	19	12	0	0	0	0	0	6	110	0	0	0	0	0	3	0	0	0	0	0	0	0	0	0	0	0	0	0	c__Actinopteri	o__Gobiiformes	f__Gobiidae	g__Amblygobius
s__Amblygobius-phalaena	0	0	0	9	50	5	0	0	0	108	0	458	8	13	0	0	0	0	0	0	0	0	0	0	0	0	0	0	0	0	0	0	c__Actinopteri	o__Gobiiformes	f__Gobiidae	g__Amblygobius
s__Amphichaetodon-melbae	0	0	0	0	0	0	0	0	0	0	0	0	0	0	0	0	0	0	0	0	0	4	0	0	0	0	0	0	0	0	0	0	c__Actinopteri	o__Chaetodontiformes	f__Chaetodontidae	g__Amphichaetodon
s__Anampses-caeruleopunctatus	0	0	0	0	0	0	0	97	53	0	0	4	6	0	0	0	0	0	0	0	4	27	25	0	0	0	0	53	0	0	0	0	c__Actinopteri	o__Labriformes	f__Labridae	g__Anampses
s__Antennatus-tuberosus	0	0	0	0	0	0	0	0	0	0	0	0	0	0	0	0	0	0	0	0	0	0	0	5	0	0	0	0	0	0	0	0	c__Actinopteri	o__Lophiiformes	f__Antennariidae	g__Antennatus
s__Anyperodon-leucogrammicus	0	7	5	0	0	0	0	0	0	0	0	0	0	0	0	0	0	4	0	0	0	0	0	0	0	0	0	0	0	0	0	0	c__Actinopteri	o__Perciformes	f__Serranidae	g__Anyperodon
s__Aphareus-furca	0	0	0	33	491	203	0	0	148	49	256	0	0	0	0	0	0	0	15	0	3	4	2	0	0	0	145	9	562	0	0	0	c__Actinopteri	o__Lutjaniformes	f__Lutjanidae	g__Aphareus
s__Apogon-crassiceps	14	35	23	0	0	0	0	0	0	860	45	0	50	0	276	0	0	0	2	0	8	0	0	0	0	0	322	7	443	0	0	0	c__Actinopteri	o__Kurtiformes	f__Apogonidae	g__Apogon
s__Apogonichthys-perdix	0	0	0	0	0	0	0	0	0	0	0	0	0	0	0	0	0	0	0	0	0	0	0	5	0	0	0	0	0	0	0	0	c__Actinopteri	o__Kurtiformes	f__Apogonidae	g__Apogonichthys
s__Aporops-bilinearis	0	0	0	0	0	0	0	0	0	0	0	0	0	0	0	0	0	16	0	0	0	0	0	0	0	0	0	0	0	0	0	0	c__Actinopteri	o__Perciformes	f__Serranidae	g__Aporops
s__Aprion-virescens	0	0	0	0	0	0	0	0	0	0	0	0	0	0	0	0	0	0	6	0	0	0	0	0	0	0	0	0	0	0	0	0	c__Actinopteri	o__Lutjaniformes	f__Lutjanidae	g__Aprion
s__Arothron-hispidus	0	0	0	0	0	0	0	0	0	0	0	0	0	0	0	0	0	14	11	4	0	3	0	123	77	59	0	0	0	0	0	0	c__Actinopteri	o__Tetraodontiformes	f__Tetraodontidae	g__Arothron
s__Arothron-manilensis	0	0	0	0	0	0	0	0	3	0	0	0	0	0	0	0	0	0	0	0	0	0	0	0	0	0	0	0	0	0	0	0	c__Actinopteri	o__Tetraodontiformes	f__Tetraodontidae	g__Arothron
s__Arothron-mappa	0	0	0	0	0	0	0	0	22	0	0	0	0	0	0	0	0	0	0	0	0	0	0	0	0	0	0	0	4	0	0	0	c__Actinopteri	o__Tetraodontiformes	f__Tetraodontidae	g__Arothron
s__Arothron-meleagris	0	31	10	20	31	921	153	771	2489	0	115	22	124	26	5	0	3004	12	0	0	13	46	69	5	2	14	459	204	39	0	0	0	c__Actinopteri	o__Tetraodontiformes	f__Tetraodontidae	g__Arothron
s__Aspidontus-taeniatus	0	0	0	0	0	0	0	0	0	0	0	11	0	514	0	0	0	0	0	0	0	0	0	0	0	0	0	0	0	0	0	0	c__Actinopteri	o__Blenniiformes	f__Blenniidae	g__Aspidontus
s__Atherinomorus-endrachtensis	0	0	0	0	0	0	0	5	0	0	0	0	0	0	0	0	0	0	0	0	0	0	0	0	0	0	0	0	0	0	0	0	c__Actinopteri	o__Atheriniformes	f__Atherinidae	g__Atherinomorus
s__Atherinomorus-lacunosus	0	0	0	0	0	0	0	0	56	0	4	0	4	0	0	0	0	0	0	0	0	0	0	0	0	0	0	0	0	0	0	0	c__Actinopteri	o__Atheriniformes	f__Atherinidae	g__Atherinomorus
s__Atule-mate	0	0	0	0	0	0	0	0	0	46	78	0	7	0	0	0	0	0	0	0	0	0	0	0	0	0	0	0	0	0	0	0	c__Actinopteri	o__Carangiformes	f__Carangidae	g__Atule
s__Aulostomus-chinensis	31	0	24	0	0	0	0	0	0	0	0	0	0	0	0	0	0	0	0	0	0	0	0	0	0	0	0	0	0	0	0	0	c__Actinopteri	o__Syngnathiformes	f__Aulostomidae	g__Aulostomus
s__Balistapus-undulatus	4	0	0	79	179	105	195	702	935	102	143	501	90	140	376	391	10	103	125	88	835	653	789	801	760	844	3580	3325	3777	0	0	0	c__Actinopteri	o__Tetraodontiformes	f__Balistidae	g__Balistapus
s__Balistoides-conspicillum	0	0	0	0	0	0	0	0	33	208	173	16	22	4	0	0	0	109	186	0	0	0	3	0	0	0	80	51	0	0	0	0	c__Actinopteri	o__Tetraodontiformes	f__Balistidae	g__Balistoides
s__Balistoides-viridescens	54	360	201	94	25	22	5116	2929	2820	898	1267	732	371	104	6	112	20	70	97	438	23	664	48	5543	6338	6370	247	136	445	0	0	0	c__Actinopteri	o__Tetraodontiformes	f__Balistidae	g__Balistoides
s__Blenniella-bilitonensis	0	0	0	0	0	0	355	154	715	14	435	570	829	50	2	21	20	417	643	553	8	18	47	296	73	47	200	698	308	0	0	0	c__Actinopteri	o__Blenniiformes	f__Blenniidae	g__Blenniella
s__Blenniella-paula	0	0	0	0	0	0	18	16	44	0	23	27	56	5	0	45	0	34	100	36	0	0	0	19	6	8	9	49	63	0	0	0	c__Actinopteri	o__Blenniiformes	f__Blenniidae	g__Blenniella
s__Bodianus-anthioides	0	0	0	67	40	4597	0	0	0	0	0	0	0	0	0	0	0	0	0	0	0	0	0	0	0	0	0	0	0	0	0	0	c__Actinopteri	o__Labriformes	f__Labridae	g__Bodianus
s__Bodianus-axillaris	0	0	0	0	0	0	0	0	25	0	0	0	0	0	0	0	0	0	0	0	0	0	0	0	0	0	0	0	0	0	0	0	c__Actinopteri	o__Labriformes	f__Labridae	g__Bodianus
s__Bodianus-mesothorax	0	0	0	0	0	0	0	0	0	0	0	0	0	0	0	0	0	0	0	0	101	0	0	0	0	0	0	0	0	0	0	0	c__Actinopteri	o__Labriformes	f__Labridae	g__Bodianus
s__Brotula-townsendi	0	70	34	0	0	0	0	0	0	0	0	0	0	0	0	0	0	0	0	0	0	0	0	0	0	0	0	0	0	0	0	0	c__Actinopteri	o__Ophidiiformes	f__Ophidiidae	g__Brotula
s__Bryaninops-yongei	0	0	0	0	0	0	0	0	0	0	0	0	0	0	0	0	0	0	0	0	2	10	9	0	0	0	5	0	0	0	0	0	c__Actinopteri	o__Gobiiformes	f__Gobiidae	g__Bryaninops
s__Caesio-caerulaurea	0	32	12	5	36	44	0	0	0	218	44	8	5	0	6	207	0	0	0	0	0	0	0	0	0	9	0	0	0	0	0	0	c__Actinopteri	o__Lutjaniformes	f__Lutjanidae	g__Caesio
s__Caesio-lunaris	0	0	0	21	0	0	0	0	0	0	0	6	0	0	998	271	0	0	0	0	0	0	0	0	0	0	0	0	54	0	0	0	c__Actinopteri	o__Lutjaniformes	f__Lutjanidae	g__Caesio
s__Caesio-teres	0	66	31	367	275	35	0	0	0	352	62	0	11	0	0	0	0	12	14	0	6	0	0	0	0	0	668	130	312	0	0	0	c__Actinopteri	o__Lutjaniformes	f__Caesionidae	g__Caesio
s__Callionymus-simplicicornis	0	0	0	5	0	0	0	0	0	0	0	0	0	0	0	0	0	0	0	0	0	0	0	0	0	0	0	0	0	0	0	0	c__Actinopteri	o__Syngnathiformes	f__Callionymidae	g__Callionymus
s__Callogobius-sclateri	0	0	0	0	0	0	0	0	0	0	0	0	0	0	0	0	0	0	0	0	0	0	0	0	0	0	0	0	125	0	0	0	c__Actinopteri	o__Gobiiformes	f__Gobiidae	g__Callogobius
s__Calotomus-carolinus	0	0	0	0	0	10	0	11	10	0	0	0	0	0	0	0	0	0	0	8	0	0	0	0	0	11	0	0	9	0	0	0	c__Actinopteri	o__Labriformes	f__Labridae	g__Calotomus
s__Calumia-godeffroyi	0	0	0	0	0	0	0	0	0	0	0	0	0	0	2	0	0	0	0	0	0	0	0	0	0	0	0	0	0	0	0	0	c__Actinopteri	o__Gobiiformes	f__Eleotridae	g__Calumia
s__Cantherhines-dumerilii	0	0	0	0	0	0	0	0	0	0	0	0	0	0	0	0	0	0	0	0	0	0	0	0	0	0	0	33	0	0	0	0	c__Actinopteri	o__Tetraodontiformes	f__Monacanthidae	g__Cantherhines
s__Cantherhines-pardalis	8	0	7	0	3	0	0	195	55	0	0	0	79	0	6	4	0	0	0	0	0	8	0	31	52	11	0	3	49	0	0	0	c__Actinopteri	o__Tetraodontiformes	f__Monacanthidae	g__Cantherhines
s__Cantherhines-sandwichiensis	0	0	0	0	0	0	0	41	0	0	0	0	0	0	0	0	0	0	30	0	0	0	0	0	0	0	57	0	0	0	0	0	c__Actinopteri	o__Tetraodontiformes	f__Monacanthidae	g__Cantherhines
s__Caracanthus-maculatus	5	45	26	1043	1536	863	0	0	0	0	0	13	11	3	368	4	0	16	0	0	0	0	0	0	0	0	0	0	0	0	0	0	c__Actinopteri	o__Perciformes	f__Caracanthidae	g__Caracanthus
s__Caracanthus-unipinna	0	0	0	0	0	0	0	0	73	0	0	0	0	0	0	0	0	0	0	0	0	0	0	0	0	0	0	0	0	0	0	0	c__Actinopteri	o__Perciformes	f__Caracanthidae	g__Caracanthus
s__Carangoides-malabaricus	0	0	0	0	0	0	0	0	0	0	0	0	0	0	6	0	0	0	0	0	0	0	0	0	0	0	0	0	0	0	0	0	c__Actinopteri	o__Carangiformes	f__Carangidae	g__Carangoides
s__Carangoides-oblongus	0	0	0	0	0	0	0	0	0	0	0	290	0	0	0	0	0	0	0	0	0	0	0	0	0	0	0	0	0	0	0	0	c__Actinopteri	o__Carangiformes	f__Carangidae	g__Carangoides
s__Caranx-hippos	0	0	0	0	8	0	0	0	0	0	0	0	0	0	31	49	0	344	230	174	50	22	10	9	10	21	34	11	16	0	0	0	c__Actinopteri	o__Carangiformes	f__Carangidae	g__Caranx
s__Caranx-ignobilis	192	1144	584	1327	2719	170	944	634	1122	244	627	814	181	125	2152	1969	3771	14753	15084	17138	12667	2370	1040	450	502	2369	3997	1708	2105	0	0	0	c__Actinopteri	o__Carangiformes	f__Carangidae	g__Caranx
s__Caranx-latus	0	0	0	0	0	0	0	0	0	0	0	0	0	0	0	0	0	5	1	0	1	0	0	0	0	0	0	0	0	0	0	0	c__Actinopteri	o__Carangiformes	f__Carangidae	g__Caranx
s__Caranx-melampygus	0	0	0	0	0	0	0	0	0	323	178	0	7	0	22	38	23	163	138	115	26	37	21	8	10	6	15	16	9	0	0	0	c__Actinopteri	o__Carangiformes	f__Carangidae	g__Caranx
s__Caranx-papuensis	0	0	0	0	0	0	0	0	0	0	0	0	0	0	34	24	54	24	23	19	20	20	24	3	5	6	0	8	8	0	0	0	c__Actinopteri	o__Carangiformes	f__Carangidae	g__Caranx
s__Caranx-sexfasciatus	759	3098	1866	596	1090	488	14	348	100	204	36	377	453	227	32117	35032	28296	25408	21047	25714	20835	20058	25712	4651	5103	4351	5445	5420	8318	0	0	0	c__Actinopteri	o__Carangiformes	f__Carangidae	g__Caranx
s__Caranx-tille	0	0	0	0	0	0	0	0	0	0	0	0	0	0	0	0	0	5	0	0	0	0	0	0	0	0	0	0	0	0	0	0	c__Actinopteri	o__Carangiformes	f__Carangidae	g__Caranx
s__Carapus-mourlani	10	0	0	0	0	0	0	0	0	0	0	0	0	0	0	0	0	0	0	0	0	0	0	0	0	0	0	0	0	0	0	0	c__Actinopteri	o__Ophidiiformes	f__Ophidiidae	g__Carapus
s__Centropyge-aurantia	0	0	0	0	0	0	0	0	0	0	0	0	0	0	0	0	0	0	0	0	46	0	0	0	0	0	0	0	0	0	0	0	c__Actinopteri	o__Acanthuriformes	f__Pomacanthidae	g__Centropyge
s__Centropyge-bispinosa	0	0	0	0	18	0	0	0	0	118	0	0	0	0	0	0	0	0	0	0	0	0	0	0	0	0	0	0	0	0	0	0	c__Actinopteri	o__Acanthuriformes	f__Pomacanthidae	g__Centropyge
s__Centropyge-heraldi	0	0	0	0	0	0	0	0	0	0	0	0	0	0	0	0	0	4	0	0	0	0	0	0	0	0	0	43	0	0	0	0	c__Actinopteri	o__Acanthuriformes	f__Pomacanthidae	g__Centropyge
s__Centropyge-vrolikii	0	47	20	23	194	102	0	45	430	0	13	0	0	0	0	26	0	0	0	0	0	0	0	0	0	0	0	0	53	0	0	0	c__Actinopteri	o__Acanthuriformes	f__Pomacanthidae	g__Centropyge
s__Cephalopholis-argus	801	6403	3343	8728	7616	9649	477	2226	1077	921	588	402	101	179	183	318	0	26	24	110	3274	3049	1636	1776	1631	1424	232	427	227	0	0	0	c__Actinopteri	o__Perciformes	f__Serranidae	g__Cephalopholis
s__Cephalopholis-leopardus	15	351	167	144	777	343	7	294	88	793	354	22	41	7	792	298	0	24	11	0	82	60	223	170	30	0	676	80	98	0	0	0	c__Actinopteri	o__Perciformes	f__Serranidae	g__Cephalopholis
s__Cephalopholis-sexmaculata	44	41	30	5	6	13	0	0	0	0	55	0	0	0	0	0	0	0	0	0	0	0	0	0	0	0	0	0	0	0	0	0	c__Actinopteri	o__Perciformes	f__Serranidae	g__Cephalopholis
s__Cephalopholis-spiloparaea	7	303	139	147	46	2	0	0	5	2597	260	12	58	0	3	85	0	0	0	0	0	47	0	0	2	0	4	190	257	0	0	0	c__Actinopteri	o__Perciformes	f__Serranidae	g__Cephalopholis
s__Cephalopholis-urodeta	63	491	263	1058	930	758	517	630	386	89	142	356	309	103	447	743	0	1083	1566	427	1059	1393	1302	3033	2858	2870	5615	5702	4308	0	0	0	c__Actinopteri	o__Perciformes	f__Serranidae	g__Cephalopholis
s__Cercamia-eremia	0	9	3	0	0	0	0	0	0	0	0	0	0	0	0	0	0	0	0	0	0	0	0	0	0	0	0	0	0	0	0	0	c__Actinopteri	o__Kurtiformes	f__Apogonidae	g__Cercamia
s__Cetoscarus-bicolor	0	0	0	0	4	0	0	0	0	0	0	0	0	0	0	5	0	0	0	0	0	0	0	0	0	0	0	0	7	0	0	0	c__Actinopteri	o__Labriformes	f__Scaridae	g__Cetoscarus
s__Chaetodon-auriga	0	139	59	0	63	111	0	146	5	0	0	11	30	70	916	776	1915	71	77	2	548	742	663	67	66	22	3409	2897	3270	0	0	0	c__Actinopteri	o__Chaetodontiformes	f__Chaetodontidae	g__Chaetodon
s__Chaetodon-baronessa	0	38	13	0	0	0	0	0	0	45	30	0	0	0	0	0	0	0	0	0	0	0	0	0	0	0	0	0	0	0	0	0	c__Actinopteri	o__Chaetodontiformes	f__Chaetodontidae	g__Chaetodon
s__Chaetodon-citrinellus	6	0	0	0	0	0	0	0	22	0	0	245	0	0	0	0	0	0	9	0	0	0	0	0	0	0	48	17	26	0	0	0	c__Actinopteri	o__Chaetodontiformes	f__Chaetodontidae	g__Chaetodon
s__Chaetodon-collare	0	0	0	0	0	0	0	0	0	0	0	0	0	0	0	0	0	0	0	0	0	0	0	0	0	0	4	10	4	0	0	0	c__Actinopteri	o__Chaetodontiformes	f__Chaetodontidae	g__Chaetodon
s__Chaetodon-ephippium	0	0	0	0	68	0	0	0	0	0	0	0	0	0	0	0	0	0	0	0	0	0	0	0	0	0	0	0	0	0	0	0	c__Actinopteri	o__Chaetodontiformes	f__Chaetodontidae	g__Chaetodon
s__Chaetodon-kleinii	20	55	27	0	0	0	0	0	0	147	40	6	12	0	3	0	0	6	7	15	390	397	122	416	669	271	2847	5588	3382	0	0	0	c__Actinopteri	o__Chaetodontiformes	f__Chaetodontidae	g__Chaetodon
s__Chaetodon-lineolatus	0	0	0	0	0	0	0	0	0	0	0	0	0	0	0	0	0	0	7	0	0	0	0	0	0	0	0	0	0	0	0	0	c__Actinopteri	o__Chaetodontiformes	f__Chaetodontidae	g__Chaetodon
s__Chaetodon-lunula	0	0	0	0	0	0	0	0	0	0	0	0	0	0	0	0	0	0	0	0	0	0	0	0	0	0	10	51	6	0	0	0	c__Actinopteri	o__Chaetodontiformes	f__Chaetodontidae	g__Chaetodon
s__Chaetodon-lunulatus	0	0	0	0	0	119	0	0	0	0	0	0	0	0	0	0	0	0	0	0	0	0	0	0	0	0	0	0	0	0	0	0	c__Actinopteri	o__Chaetodontiformes	f__Chaetodontidae	g__Chaetodon
s__Chaetodon-ornatissimus	16	42	33	134	252	79	0	129	33	115	69	7	10	17	0	54	0	0	24	0	0	0	0	0	0	0	0	0	112	0	0	0	c__Actinopteri	o__Chaetodontiformes	f__Chaetodontidae	g__Chaetodon
s__Chaetodon-rafflesii	0	0	0	0	96	0	0	0	160	0	4	0	0	0	0	0	0	0	0	0	0	0	0	0	0	0	0	0	0	0	0	0	c__Actinopteri	o__Chaetodontiformes	f__Chaetodontidae	g__Chaetodon
s__Chaetodon-speculum	0	0	0	99	0	0	0	0	0	0	0	0	0	0	0	0	0	0	0	0	0	0	0	0	0	0	0	0	0	0	0	0	c__Actinopteri	o__Chaetodontiformes	f__Chaetodontidae	g__Chaetodon
s__Chaetodon-trifascialis	9	1499	654	0	0	0	0	0	0	0	0	0	0	0	0	0	0	0	0	0	0	0	0	0	0	0	0	0	0	0	0	0	c__Actinopteri	o__Chaetodontiformes	f__Chaetodontidae	g__Chaetodon
s__Chaetodon-ulietensis	5	0	3	0	0	0	373	284	7	0	0	0	0	0	0	0	0	0	0	0	0	0	0	0	0	0	0	0	0	0	0	0	c__Actinopteri	o__Chaetodontiformes	f__Chaetodontidae	g__Chaetodon
s__Chaetodon-unimaculatus	0	0	0	0	0	0	0	0	0	0	0	0	0	0	0	0	0	0	0	0	0	0	0	0	0	0	9	17	13	0	0	0	c__Actinopteri	o__Chaetodontiformes	f__Chaetodontidae	g__Chaetodon
s__Cheilinus-lunulatus	0	0	0	0	0	4	0	0	0	0	0	0	0	0	0	0	0	0	0	0	0	0	0	0	0	0	0	0	0	0	0	0	c__Actinopteri	o__Labriformes	f__Labridae	g__Cheilinus
s__Cheilinus-trilobatus	0	0	0	5	0	6	0	0	0	0	0	0	0	0	0	0	0	0	0	0	0	0	0	0	0	0	0	0	0	0	0	0	c__Actinopteri	o__Labriformes	f__Labridae	g__Cheilinus
s__Cheilinus-undulatus	0	0	0	0	0	0	0	0	0	0	0	0	0	0	0	0	0	0	0	0	0	37	0	0	0	0	0	0	0	0	0	0	c__Actinopteri	o__Labriformes	f__Labridae	g__Cheilinus
s__Cheilodipterus-artus	0	0	0	0	0	0	0	0	0	0	39	0	0	0	0	0	0	0	0	0	0	0	0	0	0	0	0	0	0	0	0	0	c__Actinopteri	o__Kurtiformes	f__Apogonidae	g__Cheilodipterus
s__Chilomycterus-antennatus	0	0	0	0	0	0	0	0	0	0	0	0	0	0	0	0	0	0	0	0	0	5	0	0	3	4	4	3	6	0	0	0	c__Actinopteri	o__Tetraodontiformes	f__Diodontidae	g__Chilomycterus
s__Chilomycterus-reticulatus	0	0	0	0	0	0	0	0	0	0	0	0	0	0	0	0	0	5	0	0	0	6	0	17	23	19	8	16	16	0	0	0	c__Actinopteri	o__Tetraodontiformes	f__Diodontidae	g__Chilomycterus
s__Chlorurus-bowersi	0	0	0	2	3	0	0	0	0	6	18	0	0	0	0	0	0	0	0	0	0	0	0	0	0	0	0	0	0	0	0	0	c__Actinopteri	o__Labriformes	f__Labridae	g__Chlorurus
s__Chlorurus-japanensis	0	0	0	4	24	0	0	0	34	0	0	0	0	0	0	0	0	0	0	0	6	0	0	0	0	0	229	203	144	0	0	0	c__Actinopteri	o__Labriformes	f__Labridae	g__Chlorurus
s__Chlorurus-microrhinos	104	563	331	1559	1218	1608	502	7	178	2183	4154	389	229	577	60	0	75	4	5	0	0	0	2	12	5	0	44	0	0	0	0	0	c__Actinopteri	o__Labriformes	f__Scaridae	g__Chlorurus
s__Chlorurus-oedema	0	0	0	0	0	0	8	0	20	0	5	8	0	0	0	0	0	0	0	0	0	0	0	0	0	0	0	0	0	0	0	0	c__Actinopteri	o__Labriformes	f__Labridae	g__Chlorurus
s__Chromis-acares	5	0	4	0	0	3	0	0	0	0	0	0	0	0	0	0	0	0	0	0	0	0	0	0	0	0	0	0	0	0	0	0	c__Actinopteri	o__Perciformes	f__Pomacentridae	g__Chromis
s__Chromis-alpha	0	192	111	0	0	0	0	0	0	0	0	0	0	0	0	0	0	0	0	0	0	0	0	0	0	0	0	0	0	0	0	0	c__Actinopteri	o__Perciformes	f__Pomacentridae	g__Chromis
s__Chromis-amboinensis	0	0	0	486	33	7	0	0	0	0	0	0	0	0	0	0	0	0	0	0	0	0	0	0	0	0	0	0	45	0	0	0	c__Actinopteri	o__Perciformes	f__Pomacentridae	g__Chromis
s__Chromis-atripectoralis	2	0	0	0	0	0	0	0	0	0	0	0	0	0	0	0	0	0	0	0	0	0	0	0	0	0	0	0	0	0	0	0	c__Actinopteri	o__Perciformes	f__Pomacentridae	g__Chromis
s__Chromis-atripes	0	81	35	6	138	224	0	0	0	0	0	0	0	0	0	0	0	0	0	0	0	0	34	0	0	0	0	0	0	0	0	0	c__Actinopteri	o__Perciformes	f__Pomacentridae	g__Chromis
s__Chromis-margaritifer	21	106	56	336	561	665	170	929	27	0	15	6	10	0	36	406	1484	3	0	0	0	190	57	0	0	0	50	115	457	0	0	0	c__Actinopteri	o__Perciformes	f__Pomacentridae	g__Chromis
s__Chromis-retrofasciata	12	0	7	0	0	0	0	0	0	59	16	0	0	0	0	0	0	0	0	0	0	0	0	0	0	0	0	0	0	0	0	0	c__Actinopteri	o__Perciformes	f__Pomacentridae	g__Chromis
s__Chromis-ternatensis	26	474	202	238	207	338	18	129	259	24	12	0	0	0	0	0	0	0	0	0	0	0	0	0	0	0	0	0	0	0	0	0	c__Actinopteri	o__Perciformes	f__Pomacentridae	g__Chromis
s__Chromis-vanderbilti	0	0	0	2	0	0	0	0	0	0	0	0	0	0	0	0	0	0	0	91	0	0	0	0	0	0	0	0	0	0	0	0	c__Actinopteri	o__Perciformes	f__Pomacentridae	g__Chromis
s__Chromis-viridis	0	0	0	0	0	0	0	0	0	0	0	0	0	0	0	0	0	0	0	18	0	0	0	0	0	0	0	0	0	0	0	0	c__Actinopteri	o__Perciformes	f__Pomacentridae	g__Chromis
s__Chromis-xanthochira	145	595	364	3739	4652	4535	1180	1106	1161	169	133	379	325	84	2069	3668	1668	75	39	0	350	1990	1036	35	148	60	1134	1942	1939	0	0	0	c__Actinopteri	o__Perciformes	f__Pomacentridae	g__Chromis
s__Chromis-xanthura	0	26	7	0	0	0	0	0	0	0	0	0	0	0	0	0	0	17	0	0	0	0	0	0	0	0	0	0	0	0	0	0	c__Actinopteri	o__Perciformes	f__Pomacentridae	g__Chromis
s__Chrysiptera-biocellata	0	0	0	0	4	2	13	351	1313	0	49	5	0	0	0	0	0	0	0	0	0	0	0	3	4	8	0	0	0	0	0	0	c__Actinopteri	o__Perciformes	f__Pomacentridae	g__Chrysiptera
s__Chrysiptera-brownriggii	0	0	0	4	6	8	2806	2352	2195	0	102	185	143	50	0	0	0	0	0	192	0	0	0	0	0	0	0	0	0	0	0	0	c__Actinopteri	o__Perciformes	f__Pomacentridae	g__Chrysiptera
s__Chrysiptera-cyanea	0	0	0	0	0	4	9	214	884	0	52	6	61	24	0	0	0	0	0	0	72	4	0	70	23	0	0	0	0	0	0	0	c__Actinopteri	o__Perciformes	f__Pomacentridae	g__Chrysiptera
s__Chrysiptera-glauca	4	0	0	0	0	0	0	0	0	0	0	8	116	106	0	0	0	0	0	0	0	0	0	36	0	0	0	0	0	0	0	0	c__Actinopteri	o__Perciformes	f__Pomacentridae	g__Chrysiptera
s__Chrysiptera-rex	0	0	0	10	6	30	1696	1139	527	4	37	4	95	0	0	0	0	0	12	0	0	0	0	4	0	0	0	0	0	0	0	0	c__Actinopteri	o__Perciformes	f__Pomacentridae	g__Chrysiptera
s__Chrysiptera-unimaculata	5	61	25	8	12	4	70	1030	804	556	38	900	1283	402	7	237	11	193	230	0	215	208	206	408	312	425	302	332	421	0	0	0	c__Actinopteri	o__Perciformes	f__Pomacentridae	g__Chrysiptera
s__Cirrhilabrus-exquisitus	0	0	0	82	511	498	0	25	0	0	0	4	49	17	0	0	0	28	0	16	0	0	33	0	0	0	34	51	0	0	0	0	c__Actinopteri	o__Labriformes	f__Labridae	g__Cirrhilabrus
s__Cirrhitichthys-falco	0	0	0	0	0	0	0	0	0	0	0	102	0	0	0	0	0	0	0	0	0	0	0	0	0	0	0	0	0	0	0	0	c__Actinopteri	o__Centrarchiformes	f__Cirrhitidae	g__Cirrhitichthys
s__Cirrhitus-pinnulatus	0	0	0	0	0	0	0	0	0	0	0	0	0	0	0	52	0	33	56	0	0	216	0	50	23	0	0	192	32	0	0	0	c__Actinopteri	o__Centrarchiformes	f__Cirrhitidae	g__Cirrhitus
s__Cirripectes-castaneus	0	0	0	0	45	0	1267	428	335	289	54	894	282	262	445	244	1402	83	197	106	454	326	290	51	106	22	547	524	694	0	0	0	c__Actinopteri	o__Blenniiformes	f__Blenniidae	g__Cirripectes
s__Cirripectes-imitator	0	0	0	0	0	0	0	123	92	8	40	23	275	12	567	761	0	167	635	239	137	15	230	40	16	25	364	264	506	0	0	0	c__Actinopteri	o__Blenniiformes	f__Blenniidae	g__Cirripectes
s__Cirripectes-quagga	0	0	0	0	5	0	0	0	0	0	0	0	0	0	0	0	0	131	121	96	10	53	76	43	41	89	442	716	177	0	0	0	c__Actinopteri	o__Blenniiformes	f__Blenniidae	g__Cirripectes
s__Conger-cinereus	0	0	0	0	0	0	0	0	0	0	0	0	0	0	0	0	0	0	0	0	0	0	0	3	0	0	35	0	0	0	0	0	c__Actinopteri	o__Anguilliformes	f__Congridae	g__Conger
s__Coradion-altivelis	0	0	0	0	0	0	0	7	3	0	0	0	0	0	0	0	0	0	0	0	0	0	0	0	0	0	0	0	0	0	0	0	c__Actinopteri	o__Chaetodontiformes	f__Chaetodontidae	g__Coradion
s__Coris-gaimard	0	0	0	0	5	0	0	140	0	7	77	33	108	64	0	0	10	5	0	0	0	0	0	8	4	0	0	139	0	0	0	0	c__Actinopteri	o__Labriformes	f__Labridae	g__Coris
s__Ctenochaetus-binotatus	0	0	0	0	0	0	0	0	0	0	0	0	0	0	0	0	0	0	0	0	0	0	0	0	0	0	0	0	56	0	0	0	c__Actinopteri	o__Acanthuriformes	f__Acanthuridae	g__Ctenochaetus
s__Ctenochaetus-hawaiiensis	0	0	0	0	8	5	6	8	8	31	64	22	15	9	4	2	0	3	3	0	5	20	0	7	20	8	21	22	28	0	0	0	c__Actinopteri	o__Acanthuriformes	f__Acanthuridae	g__Ctenochaetus
s__Ctenochaetus-striatus	191	1503	857	1083	2338	1023	3883	4418	6064	2296	1298	3876	1043	263	7091	9845	12605	580	668	881	3090	7458	3465	8506	10612	10786	9790	9620	12590	0	0	0	c__Actinopteri	o__Acanthuriformes	f__Acanthuridae	g__Ctenochaetus
s__Ctenochaetus-strigosus	31	0	21	370	1452	446	0	0	0	0	136	0	0	0	175	155	0	0	0	0	0	0	0	0	0	0	0	0	102	0	0	0	c__Actinopteri	o__Acanthuriformes	f__Acanthuridae	g__Ctenochaetus
s__Ctenochaetus-tominiensis	43	133	81	110	632	318	1104	1042	1935	29677	20636	1584	1927	3809	1116	2684	136	313	374	542	626	1654	744	55	109	7	2236	2402	1655	0	0	0	c__Actinopteri	o__Acanthuriformes	f__Acanthuridae	g__Ctenochaetus
s__Ctenogobiops-feroculus	6	0	0	0	0	0	0	0	0	0	0	0	0	0	0	0	0	0	0	0	0	0	0	0	0	0	66	0	0	0	0	0	c__Actinopteri	o__Gobiiformes	f__Gobiidae	g__Ctenogobiops
s__Ctenogobiops-pomastictus	0	0	0	5	0	0	0	0	0	3	0	7	257	0	0	0	0	0	0	0	0	0	0	0	0	0	0	0	0	0	0	0	c__Actinopteri	o__Gobiiformes	f__Gobiidae	g__Ctenogobiops
s__Cyclichthys-spilostylus	0	0	0	0	0	0	0	0	0	0	0	0	0	0	0	0	0	0	0	0	0	0	0	3	6	7	0	0	0	0	0	0	c__Actinopteri	o__Tetraodontiformes	f__Diodontidae	g__Cyclichthys
s__Dascyllus-albisella	3	34	17	0	25	0	0	0	0	0	0	0	26	0	0	0	0	0	0	0	0	0	0	0	0	0	43	0	0	0	0	0	c__Actinopteri	o__Perciformes	f__Pomacentridae	g__Dascyllus
s__Dascyllus-flavicaudus	0	0	0	21	61	273	0	0	137	38	6	0	0	28	0	0	0	0	8	0	0	0	0	0	0	0	0	0	0	0	0	0	c__Actinopteri	o__Perciformes	f__Pomacentridae	g__Dascyllus
s__Dinematichthys-iluocoeteoides	14	52	28	0	0	0	0	0	0	0	0	0	0	0	0	0	0	0	0	0	0	0	0	0	0	0	0	0	49	0	0	0	c__Actinopteri	o__Ophidiiformes	f__Bythitidae	g__Dinematichthys
s__Diodon-hystrix	0	0	0	3	0	59	0	0	0	0	0	0	0	0	0	34	0	198	123	301	0	0	0	5	15	26	52	5	197	0	0	0	c__Actinopteri	o__Tetraodontiformes	f__Diodontidae	g__Diodon
s__Diodon-liturosus	3	0	3	0	0	0	0	0	72	81	20	13	12	131	133	10	0	265	266	141	62	312	459	3527	3432	3775	3747	4500	3800	0	0	0	c__Actinopteri	o__Tetraodontiformes	f__Diodontidae	g__Diodon
s__Diplodus-cervinus	0	0	0	6	5	10	0	0	0	0	0	0	0	0	0	0	0	0	0	0	0	0	0	0	0	0	0	0	0	0	0	0	c__Actinopteri	o__Spariformes	f__Sparidae	g__Diplodus
s__Doryrhamphus-excisus	0	0	0	0	0	0	0	0	0	0	0	0	0	0	0	0	0	0	0	0	0	0	0	0	4	0	0	0	0	0	0	0	c__Actinopteri	o__Syngnathiformes	f__Syngnathidae	g__Doryrhamphus
s__Echidna-nebulosa	0	65	33	0	0	0	830	165	248	0	13	0	0	0	0	0	0	60	11	0	0	0	0	3	9	13	0	39	0	0	0	0	c__Actinopteri	o__Anguilliformes	f__Muraenidae	g__Echidna
s__Echidna-unicolor	0	0	0	44	0	0	0	0	0	0	0	2435	16	5	0	0	0	6	5	0	6	0	0	0	0	7	132	0	0	0	0	0	c__Actinopteri	o__Anguilliformes	f__Muraenidae	g__Echidna
s__Ecsenius-bicolor	0	0	0	0	0	0	0	0	0	0	0	131	0	0	0	0	0	0	5	0	0	0	0	0	0	0	62	0	0	0	0	0	c__Actinopteri	o__Blenniiformes	f__Blenniidae	g__Ecsenius
s__Ecsenius-oculus	0	0	0	0	0	0	6	0	0	0	0	9	4	0	0	0	0	4	5	4	0	30	0	0	0	0	0	68	0	0	0	0	c__Actinopteri	o__Blenniiformes	f__Blenniidae	g__Ecsenius
s__Enchelycore-bayeri	0	0	0	0	0	0	0	0	0	12	0	0	0	0	0	0	0	0	0	0	0	0	0	0	0	0	0	0	0	0	0	0	c__Actinopteri	o__Anguilliformes	f__Muraenidae	g__Enchelycore
s__Enchelycore-kamara	0	0	0	0	0	0	0	0	0	0	0	0	0	0	0	0	0	0	0	0	0	0	0	0	0	0	0	31	19	0	0	0	c__Actinopteri	o__Anguilliformes	f__Muraenidae	g__Enchelycore
s__Encrasicholina-heteroloba	0	0	0	0	0	0	0	0	0	0	0	0	0	0	0	0	7	0	0	0	0	13	0	0	0	0	0	0	0	0	0	0	c__Actinopteri	o__Clupeiformes	f__Engraulidae	g__Encrasicholina
s__Encrasicholina-punctifer	0	0	0	0	0	0	0	0	0	0	0	0	0	0	0	0	30	0	0	0	0	0	0	0	0	0	0	0	0	0	0	0	c__Actinopteri	o__Clupeiformes	f__Engraulidae	g__Encrasicholina
s__Enneapterygius-tutuilae	0	0	0	0	0	0	0	0	0	0	0	0	0	0	0	0	0	0	0	0	0	0	0	3	2	0	0	0	0	0	0	0	c__Actinopteri	o__Blenniiformes	f__Tripterygiidae	g__Enneapterygius
s__Entomacrodus-cymatobiotus	0	0	0	0	0	0	0	0	0	0	0	0	0	0	0	0	0	0	2	0	0	0	0	0	0	0	10	0	9	0	0	0	c__Actinopteri	o__Blenniiformes	f__Blenniidae	g__Entomacrodus
s__Entomacrodus-striatus	0	0	0	0	0	0	0	0	0	0	0	0	0	0	0	0	0	0	5	0	0	0	0	0	6	0	0	0	0	0	0	0	c__Actinopteri	o__Blenniiformes	f__Blenniidae	g__Entomacrodus
s__Epinephelus-bilobatus	51	680	325	353	149	32	0	0	45	0	0	0	0	0	0	0	0	0	0	0	0	0	0	0	0	0	0	82	0	0	0	0	c__Actinopteri	o__Perciformes	f__Serranidae	g__Epinephelus
s__Epinephelus-fasciatus	0	0	0	0	0	0	0	0	0	0	0	0	0	19	0	0	0	0	0	0	23	0	0	0	0	0	0	0	0	0	0	0	c__Actinopteri	o__Perciformes	f__Serranidae	g__Epinephelus
s__Epinephelus-fuscoguttatus	96	257	166	193	144	171	447	391	223	2552	471	7058	41195	1049	8	494	2674	25	137	0	92	158	124	12	13	197	112	577	416	0	0	0	c__Actinopteri	o__Perciformes	f__Serranidae	g__Epinephelus
s__Epinephelus-hexagonatus	75	741	404	319	790	801	11455	2073	3973	908	764	1413	802	396	2957	776	21	11557	11517	7885	920	2134	1269	11675	3213	3102	2492	3832	2985	0	0	0	c__Actinopteri	o__Perciformes	f__Serranidae	g__Epinephelus
s__Epinephelus-maculatus	124	2784	1300	285	254	232	10	586	619	684	629	15	227	19	404	88	0	197	181	90	67	94	0	0	17	5	132	665	431	0	0	0	c__Actinopteri	o__Perciformes	f__Serranidae	g__Epinephelus
s__Epinephelus-merra	2	0	0	14	17	17	2511	7573	3469	148	137	376	179	98	0	0	0	0	0	0	4	4	0	53	57	33	0	0	0	0	0	0	c__Actinopteri	o__Perciformes	f__Serranidae	g__Epinephelus
s__Epinephelus-miliaris	5	0	4	0	0	0	0	0	0	0	0	0	0	0	0	0	0	0	0	0	0	0	0	0	0	0	0	0	0	0	0	0	c__Actinopteri	o__Perciformes	f__Serranidae	g__Epinephelus
s__Epinephelus-ongus	0	0	0	0	0	0	0	0	0	0	43	0	0	0	0	0	0	0	0	0	0	0	0	0	0	0	0	0	0	0	0	0	c__Actinopteri	o__Perciformes	f__Serranidae	g__Epinephelus
s__Epinephelus-polyphekadion	159	1219	660	567	179	359	177	1129	934	458	138	46	17	5	84	1191	696	171	90	745	88	1270	435	18670	17880	22033	291	964	116	0	0	0	c__Actinopteri	o__Perciformes	f__Serranidae	g__Epinephelus
s__Epinephelus-socialis	0	0	0	0	0	0	0	0	0	0	0	0	0	0	0	0	0	17	3	2	0	0	0	0	0	0	0	0	0	0	0	0	c__Actinopteri	o__Perciformes	f__Serranidae	g__Epinephelus
s__Epinephelus-tauvina	0	0	0	26	0	52	688	21	415	0	19	0	0	0	0	208	0	0	0	0	32	190	0	13	14	3	0	0	49	0	0	0	c__Actinopteri	o__Perciformes	f__Serranidae	g__Epinephelus
s__Eviota-bifasciata	53	0	29	0	0	0	0	0	0	0	80	0	0	0	0	0	0	0	0	0	0	0	0	0	0	15	0	0	0	0	0	0	c__Actinopteri	o__Gobiiformes	f__Gobiidae	g__Eviota
s__Eviota-guttata	28	71	50	551	511	228	129	348	325	291	86	68	949	77	15	350	880	67	108	141	59	254	118	27	49	56	504	512	737	0	0	0	c__Actinopteri	o__Gobiiformes	f__Gobiidae	g__Eviota
s__Eviota-latifasciata	12	0	9	54	44	37	0	67	0	0	0	0	0	0	0	0	0	0	0	0	48	0	0	0	0	0	20	0	33	0	0	0	c__Actinopteri	o__Gobiiformes	f__Gobiidae	g__Eviota
s__Eviota-nigriventris	0	0	0	0	0	0	0	0	0	0	0	0	0	0	0	0	0	0	0	0	0	0	0	0	0	6	0	0	0	0	0	0	c__Actinopteri	o__Gobiiformes	f__Gobiidae	g__Eviota
s__Eviota-pellucida	5	0	0	0	0	0	0	0	0	0	0	0	0	0	0	0	0	0	0	0	0	0	0	0	0	0	0	0	0	0	0	0	c__Actinopteri	o__Gobiiformes	f__Gobiidae	g__Eviota
s__Eviota-prasina	0	4	0	0	0	0	36	28	96	11	7	89	6	0	0	0	0	0	6	0	0	0	0	34	31	12	10	0	39	0	0	0	c__Actinopteri	o__Gobiiformes	f__Gobiidae	g__Eviota
s__Eviota-punctulata	6	125	63	3	3	0	833	789	1430	135	171	1517	40	25	0	0	0	36	90	33	4	38	0	489	595	285	138	0	146	0	0	0	c__Actinopteri	o__Gobiiformes	f__Gobiidae	g__Eviota
s__Exallias-brevis	0	0	0	28	0	0	239	392	7	0	0	0	0	0	0	0	0	0	0	0	0	0	0	0	0	0	0	0	0	0	0	0	c__Actinopteri	o__Blenniiformes	f__Blenniidae	g__Exallias
s__Favonigobius-gymnauchen	0	0	0	0	0	0	0	0	0	0	0	3	21	0	0	0	0	0	0	0	0	0	0	0	0	0	0	0	0	0	0	0	c__Actinopteri	o__Gobiiformes	f__Gobiidae	g__Favonigobius
s__Fistularia-commersonii	0	0	0	690	975	1005	0	0	0	46	0	0	0	0	0	55	0	8	65	0	0	0	0	18	7	11	0	0	0	0	0	0	c__Actinopteri	o__Syngnathiformes	f__Fistulariidae	g__Fistularia
s__Forcipiger-flavissimus	0	0	0	12	42	3	0	0	0	0	0	0	0	0	0	57	0	0	0	0	0	0	0	4	0	0	34	4	60	0	0	0	c__Actinopteri	o__Chaetodontiformes	f__Chaetodontidae	g__Forcipiger
s__Fowleria-marmorata	0	0	0	0	0	0	0	0	0	86	0	0	0	0	0	0	0	0	0	0	0	0	0	0	0	0	0	0	0	0	0	0	c__Actinopteri	o__Kurtiformes	f__Apogonidae	g__Fowleria
s__Fusigobius-duospilus	0	0	0	0	0	0	0	0	0	0	0	0	0	0	0	15	0	0	0	0	0	0	0	0	0	0	0	0	0	0	0	0	c__Actinopteri	o__Gobiiformes	f__Gobiidae	g__Fusigobius
s__Fusigobius-neophytus	0	0	0	0	0	0	0	0	0	0	0	0	0	0	0	31	0	0	0	0	0	0	0	0	0	0	0	0	0	0	0	0	c__Actinopteri	o__Gobiiformes	f__Gobiidae	g__Fusigobius
s__Gnathodentex-aureolineatus	8	0	4	0	0	0	470	481	49	51	0	0	6	175	0	0	0	0	10	60	0	0	0	2	0	0	43	34	122	0	0	0	c__Actinopteri	o__Spariformes	f__Lethrinidae	g__Gnathodentex
s__Gnatholepis-cauerensis	0	0	0	0	0	6	0	0	0	0	0	0	40	0	0	0	0	0	0	0	0	0	0	0	0	0	0	0	0	0	0	0	c__Actinopteri	o__Gobiiformes	f__Gobiidae	g__Gnatholepis
s__Gomphosus-caeruleus	0	0	0	0	0	0	43	4	10	0	0	0	0	0	0	0	0	4	0	0	7	0	0	0	0	0	0	0	6	0	0	0	c__Actinopteri	o__Labriformes	f__Labridae	g__Gomphosus
s__Gomphosus-varius	23	97	78	139	303	621	9228	120	107	11	11	10	340	4	6	191	0	2	0	0	7	310	151	5	4	12	88	5	76	0	0	0	c__Actinopteri	o__Labriformes	f__Labridae	g__Gomphosus
s__Gracila-albomarginata	0	0	0	0	0	0	0	0	0	105	140	0	0	0	0	0	0	0	0	0	0	0	0	0	0	0	0	0	0	0	0	0	c__Actinopteri	o__Perciformes	f__Serranidae	g__Gracila
s__Grammatorcynus-bilineatus	28	375	202	91	131	114	0	0	0	112	0	0	5	0	0	0	0	0	0	0	0	12	4	0	0	75	0	0	0	0	0	0	c__Actinopteri	o__Scombriformes	f__Scombridae	g__Grammatorcynus
s__Grammistes-sexlineatus	0	0	0	0	46	0	0	0	0	0	0	0	0	0	0	0	0	0	0	0	0	0	0	10	7	17	0	0	0	0	0	0	c__Actinopteri	o__Perciformes	f__Serranidae	g__Grammistes
s__Grammistops-ocellatus	0	132	48	0	0	0	0	0	0	0	63	0	0	0	0	0	0	0	0	0	0	0	0	0	0	0	29	0	37	0	0	0	c__Actinopteri	o__Perciformes	f__Serranidae	g__Grammistops
s__Gunnellichthys-monostigma	0	0	0	0	0	22	0	0	0	0	51	8	0	22	0	0	0	0	0	0	0	0	0	0	0	0	0	0	0	0	0	0	c__Actinopteri	o__Gobiiformes	f__Gobiidae	g__Gunnellichthys
s__Gymnapogon-urospilotus	0	0	0	0	0	0	0	47	0	47	0	10	0	41	0	0	0	0	0	2	0	5	0	185	156	29	0	47	0	0	0	0	c__Actinopteri	o__Kurtiformes	f__Apogonidae	g__Gymnapogon
s__Gymnosarda-unicolor	84	94	90	605	221	305	4645	1229	1265	5487	8234	860	589	275	360	662	890	9377	8699	10052	1108	1699	2412	793	652	303	2936	3750	1967	0	0	0	c__Actinopteri	o__Scombriformes	f__Scombridae	g__Gymnosarda
s__Gymnothorax-buroensis	0	118	61	0	0	0	285	7	358	0	14	0	0	0	0	0	0	0	13	0	63	0	0	0	13	0	5	221	70	0	0	0	c__Actinopteri	o__Anguilliformes	f__Muraenidae	g__Gymnothorax
s__Gymnothorax-favagineus	0	7	6	2	0	0	7	694	7	8	0	133	906	6	0	0	0	46	21	0	0	2	0	62	26	19	0	0	0	0	0	0	c__Actinopteri	o__Anguilliformes	f__Muraenidae	g__Gymnothorax
s__Gymnothorax-fimbriatus	0	0	0	0	0	0	0	0	6	0	425	0	0	0	0	0	0	0	0	0	0	0	0	0	0	0	0	0	40	0	0	0	c__Actinopteri	o__Anguilliformes	f__Muraenidae	g__Gymnothorax
s__Gymnothorax-flavimarginatus	9	528	237	4467	332	280	0	0	0	133	14	12	13	76	0	19	0	8	137	200	7	408	202	5168	6031	5235	10	14	480	0	0	0	c__Actinopteri	o__Anguilliformes	f__Muraenidae	g__Gymnothorax
s__Gymnothorax-fuscomaculatus	0	0	0	0	0	0	0	140	2	0	49	0	0	0	179	0	0	0	0	0	0	0	0	0	0	0	0	85	120	0	0	0	c__Actinopteri	o__Anguilliformes	f__Muraenidae	g__Gymnothorax
s__Gymnothorax-javanicus	420	2535	1366	4570	3209	3380	298	251	218	433	215	648	413	188	23	240	0	3	6	412	42519	33638	34681	9670	12197	12666	1863	2162	780	0	0	0	c__Actinopteri	o__Anguilliformes	f__Muraenidae	g__Gymnothorax
s__Gymnothorax-margaritophorus	0	0	0	0	0	0	0	0	0	0	0	0	58	0	0	0	0	0	0	0	143	0	175	0	0	0	0	0	0	0	0	0	c__Actinopteri	o__Anguilliformes	f__Muraenidae	g__Gymnothorax
s__Gymnothorax-meleagris	0	3	0	0	45	0	0	0	41	0	0	0	0	0	650	0	0	4	0	0	0	0	0	0	0	0	0	0	39	0	0	0	c__Actinopteri	o__Anguilliformes	f__Muraenidae	g__Gymnothorax
s__Gymnothorax-miliaris	0	0	0	0	0	0	0	0	0	0	0	0	0	0	4	0	0	0	0	0	0	0	0	0	0	0	0	0	0	0	0	0	c__Actinopteri	o__Anguilliformes	f__Muraenidae	g__Gymnothorax
s__Gymnothorax-pictus	0	0	0	0	0	0	0	0	0	0	0	0	0	0	0	0	0	0	0	0	0	0	0	4	0	0	0	0	0	0	0	0	c__Actinopteri	o__Anguilliformes	f__Muraenidae	g__Gymnothorax
s__Gymnothorax-pindae	0	0	0	48	5	174	0	0	0	0	0	0	0	0	0	0	0	0	0	0	0	0	0	0	0	0	0	0	0	0	0	0	c__Actinopteri	o__Anguilliformes	f__Muraenidae	g__Gymnothorax
s__Gymnothorax-rueppelliae	0	0	0	0	0	0	0	10	0	0	0	0	18	0	0	0	0	0	0	0	54	0	37	10	5	5	0	0	0	0	0	0	c__Actinopteri	o__Anguilliformes	f__Muraenidae	g__Gymnothorax
s__Gymnothorax-thyrsoideus	0	0	0	0	0	0	0	0	61	0	0	0	0	0	0	0	0	3	0	0	0	0	0	0	0	0	0	0	52	0	0	0	c__Actinopteri	o__Anguilliformes	f__Muraenidae	g__Gymnothorax
s__Gymnothorax-undulatus	0	0	0	0	0	0	0	0	0	0	0	0	0	0	0	0	0	0	0	0	0	0	39	0	0	0	0	0	0	0	0	0	c__Actinopteri	o__Anguilliformes	f__Muraenidae	g__Gymnothorax
s__Gymnothorax-zonipectis	0	0	0	0	0	0	0	0	0	0	0	0	0	0	0	0	0	0	0	0	0	0	0	0	0	0	0	0	39	0	0	0	c__Actinopteri	o__Anguilliformes	f__Muraenidae	g__Gymnothorax
s__Halichoeres-hortulanus	0	0	0	7	4	0	0	98	136	0	5	0	26	0	0	0	0	7	3	0	0	49	0	32	33	6	0	0	0	0	0	0	c__Actinopteri	o__Labriformes	f__Labridae	g__Halichoeres
s__Halichoeres-margaritaceus	3	74	38	18	3	47	10	403	792	143	43	14	21	6	293	0	0	680	722	873	0	94	0	1320	1436	988	0	0	0	0	0	0	c__Actinopteri	o__Labriformes	f__Labridae	g__Halichoeres
s__Halichoeres-marginatus	0	0	0	0	0	0	0	0	0	0	0	0	0	0	0	0	0	0	0	0	0	0	0	0	5	0	0	0	0	0	0	0	c__Actinopteri	o__Labriformes	f__Labridae	g__Halichoeres
s__Halichoeres-nebulosus	0	0	0	3	0	0	0	66	61	22	5	0	0	0	0	0	0	0	11	0	0	0	0	50	27	90	0	0	0	0	0	0	c__Actinopteri	o__Labriformes	f__Labridae	g__Halichoeres
s__Halichoeres-trimaculatus	5	219	106	62	37	33	344	886	596	0	19	10	80	162	0	0	0	0	0	0	0	4	0	45	91	25	0	0	0	0	0	0	c__Actinopteri	o__Labriformes	f__Labridae	g__Halichoeres
s__Helcogramma-fuscopinna	0	0	0	0	0	0	0	0	0	0	0	0	0	0	8	0	0	2	6	0	0	0	0	0	8	15	0	0	0	0	0	0	c__Actinopteri	o__Blenniiformes	f__Tripterygiidae	g__Helcogramma
s__Helcogramma-striata	0	0	0	97	0	0	0	0	0	0	0	0	0	0	752	0	0	0	0	0	0	0	0	0	0	0	63	0	0	0	0	0	c__Actinopteri	o__Blenniiformes	f__Tripterygiidae	g__Helcogramma
s__Hemigymnus-fasciatus	0	0	0	0	0	3	0	0	0	0	0	0	0	0	0	0	0	0	0	0	0	0	0	0	0	0	0	0	0	0	0	0	c__Actinopteri	o__Labriformes	f__Labridae	g__Hemigymnus
s__Hemigymnus-melapterus	0	0	0	12	0	0	507	6	0	0	0	0	0	0	0	0	0	0	0	0	0	36	0	0	0	0	0	0	41	0	0	0	c__Actinopteri	o__Labriformes	f__Labridae	g__Hemigymnus
s__Hemitaurichthys-polylepis	0	162	68	0	0	0	0	0	61	0	71	0	0	0	0	0	0	0	0	0	0	0	0	0	0	0	130	126	33	0	0	0	c__Actinopteri	o__Chaetodontiformes	f__Chaetodontidae	g__Hemitaurichthys
s__Heniochus-chrysostomus	12	0	10	5	0	0	0	0	4	114	271	0	0	0	0	36	0	0	0	0	0	0	88	0	0	0	6	274	43	0	0	0	c__Actinopteri	o__Chaetodontiformes	f__Chaetodontidae	g__Heniochus
s__Heniochus-varius	0	0	0	0	0	0	0	0	0	0	59	0	0	0	0	0	0	0	0	0	0	0	0	0	0	0	0	0	0	0	0	0	c__Actinopteri	o__Chaetodontiformes	f__Chaetodontidae	g__Heniochus
s__Heteropriacanthus-cruentatus	0	0	0	0	0	0	334	0	0	0	28	0	0	0	0	0	0	0	10	0	2	18	57	0	0	0	92	5	90	0	0	0	c__Actinopteri	o__Priacanthiformes	f__Priacanthidae	g__Heteropriacanthus
s__Hipposcarus-longiceps	14	308	129	52	83	45	1265	808	538	829	1362	3215	1695	1260	370	145	35	9	16	25	42	42	38	496	592	685	951	610	548	0	0	0	c__Actinopteri	o__Labriformes	f__Labridae	g__Hipposcarus
s__Hologymnosus-doliatus	0	0	0	0	0	0	0	0	0	0	0	0	0	0	0	0	0	0	9	0	0	0	0	0	0	0	0	0	0	0	0	0	c__Actinopteri	o__Labriformes	f__Labridae	g__Hologymnosus
s__Hypoatherina-temminckii	7	0	5	0	4	2	0	0	0	2	0	297	189	107	0	0	0	7	7	0	0	0	0	0	0	0	0	0	0	0	0	0	c__Actinopteri	o__Atheriniformes	f__Atherinidae	g__Hypoatherina
s__Hyporhamphus-affinis	13	137	56	0	25	2	5	173	337	0	218	0	43	0	0	0	0	29	42	0	0	0	0	54	49	63	0	27	0	0	0	0	c__Actinopteri	o__Beloniformes	f__Hemiramphidae	g__Hyporhamphus
s__Istiblennius-edentulus	0	0	0	0	0	0	0	0	0	0	0	0	0	0	0	0	0	0	0	0	0	0	0	0	0	7	0	0	0	0	0	0	c__Actinopteri	o__Blenniiformes	f__Blenniidae	g__Istiblennius
s__Kaupichthys-diodontus	0	0	0	0	0	0	0	0	0	0	0	0	0	0	0	42	0	0	0	0	0	0	0	0	0	0	0	34	0	0	0	0	c__Actinopteri	o__Anguilliformes	f__Chlopsidae	g__Kaupichthys
s__Kuhlia-mugil	0	0	0	0	0	0	0	0	0	0	0	0	0	0	0	0	0	0	0	0	0	0	0	11	17	0	0	0	58	0	0	0	c__Actinopteri	o__Centrarchiformes	f__Kuhliidae	g__Kuhlia
s__Kyphosus-elegans	0	0	0	0	0	0	0	0	0	0	94	6	0	0	0	0	0	3	0	11	0	87	28	88	94	75	0	51	118	0	0	0	c__Actinopteri	o__Centrarchiformes	f__Kyphosidae	g__Kyphosus
s__Kyphosus-incisor	34	0	13	0	0	0	0	0	0	7	0	0	27	0	115	53	0	0	41	41	0	65	0	230	390	192	84	136	115	0	0	0	c__Actinopteri	o__Centrarchiformes	f__Kyphosidae	g__Kyphosus
s__Labrichthys-unilineatus	0	0	0	0	0	0	0	0	0	0	53	0	0	0	0	0	0	0	0	0	0	0	0	0	0	0	0	0	0	0	0	0	c__Actinopteri	o__Labriformes	f__Labridae	g__Labrichthys
s__Labroides-bicolor	0	0	0	0	0	0	0	0	20	0	0	0	0	0	0	0	0	0	0	0	0	6	0	0	0	0	0	0	0	0	0	0	c__Actinopteri	o__Labriformes	f__Labridae	g__Labroides
s__Labroides-dimidiatus	0	0	0	0	0	128	0	35	99	0	0	0	0	0	0	0	0	4	27	0	0	0	0	0	0	22	133	52	0	0	0	0	c__Actinopteri	o__Labriformes	f__Labridae	g__Labroides
s__Labropsis-polynesica	0	0	0	0	0	0	0	0	12	17	0	0	0	0	0	0	0	0	0	0	0	0	0	0	0	0	76	0	0	0	0	0	c__Actinopteri	o__Labriformes	f__Labridae	g__Labropsis
s__Lepidozygus-tapeinosoma	136	2599	1169	3666	4739	5181	140	150	3227	5451	5028	2222	2960	1606	1389	3366	2905	10	7	0	536	168	2264	9	17	0	77	0	0	0	0	0	c__Actinopteri	o__Perciformes	f__Pomacentridae	g__Lepidozygus
s__Lethrinus-erythracanthus	0	0	0	0	0	11	0	32	24	0	252	4	46	0	0	19	0	0	0	0	0	0	0	0	0	0	22	0	0	0	0	0	c__Actinopteri	o__Spariformes	f__Lethrinidae	g__Lethrinus
s__Lethrinus-harak	2	0	0	0	0	0	0	0	0	0	0	0	0	0	0	0	0	0	0	0	0	0	0	8	3	3	0	0	0	0	0	0	c__Actinopteri	o__Spariformes	f__Lethrinidae	g__Lethrinus
s__Lethrinus-obsoletus	52	330	186	13	310	9	411	308	51	11	35	24	493	24	0	0	0	0	0	0	110	118	95	8	5	0	0	0	32	0	0	0	c__Actinopteri	o__Spariformes	f__Lethrinidae	g__Lethrinus
s__Lethrinus-olivaceus	18	221	105	343	760	532	0	199	202	3	10	15	94	29	0	42	17	21	36	2	0	4	134	47	45	111	0	0	0	0	0	0	c__Actinopteri	o__Spariformes	f__Lethrinidae	g__Lethrinus
s__Lethrinus-ornatus	0	0	0	0	0	0	0	0	0	0	0	0	14	0	0	0	0	0	0	0	0	0	0	0	0	0	0	0	0	0	0	0	c__Actinopteri	o__Spariformes	f__Lethrinidae	g__Lethrinus
s__Lethrinus-xanthochilus	0	45	22	6	13	6	6	406	28	6	102	5	55	0	0	0	0	58	130	126	0	0	0	74	64	8	76	0	0	0	0	0	c__Actinopteri	o__Spariformes	f__Lethrinidae	g__Lethrinus
s__Liopropoma-susumi	0	0	0	0	0	0	0	0	0	0	0	0	0	0	0	0	0	0	0	0	0	0	0	0	0	4	0	0	0	0	0	0	c__Actinopteri	o__Perciformes	f__Serranidae	g__Liopropoma
s__Lutjanus-argentimaculatus	0	0	0	26	32	19	0	0	0	0	0	0	0	0	0	0	6	0	0	0	0	0	0	0	0	0	0	0	0	0	0	0	c__Actinopteri	o__Lutjaniformes	f__Lutjanidae	g__Lutjanus
s__Lutjanus-bohar	34	101	65	136	358	50	0	0	0	6	0	386	132	84	0	0	0	0	10	0	60	0	0	3	0	0	0	0	0	0	0	0	c__Actinopteri	o__Lutjaniformes	f__Lutjanidae	g__Lutjanus
s__Lutjanus-buccanella	0	0	0	5	0	0	0	0	0	0	0	0	0	0	0	0	0	0	0	0	0	0	0	0	0	0	0	0	0	0	0	0	c__Actinopteri	o__Lutjaniformes	f__Lutjanidae	g__Lutjanus
s__Lutjanus-fulvus	0	0	0	0	0	0	0	0	0	0	0	0	0	0	0	0	0	0	0	0	0	0	0	8	5	0	0	0	0	0	0	0	c__Actinopteri	o__Lutjaniformes	f__Lutjanidae	g__Lutjanus
s__Lutjanus-gibbus	68	587	294	71	305	180	4845	3725	2992	677	849	1847	860	806	319	866	828	67	65	174	1321	493	1537	114	54	237	1706	1166	1799	0	0	0	c__Actinopteri	o__Lutjaniformes	f__Lutjanidae	g__Lutjanus
s__Lutjanus-guttatus	0	0	0	0	4	0	0	0	0	0	0	0	0	0	0	0	0	0	0	0	0	0	0	0	0	0	0	0	0	0	0	0	c__Actinopteri	o__Lutjaniformes	f__Lutjanidae	g__Lutjanus
s__Lutjanus-kasmira	0	0	0	0	0	0	0	0	0	64	0	236	23	0	0	0	0	53	37	70	0	181	5	0	0	0	0	0	0	0	0	0	c__Actinopteri	o__Lutjaniformes	f__Lutjanidae	g__Lutjanus
s__Lutjanus-malabaricus	0	0	0	0	0	0	0	0	0	0	0	0	0	0	0	0	7	0	0	0	0	0	0	0	0	0	0	0	0	0	0	0	c__Actinopteri	o__Lutjaniformes	f__Lutjanidae	g__Lutjanus
s__Lutjanus-monostigma	5	0	6	72	47	49	0	0	0	133	0	0	28	0	0	0	0	0	0	0	0	0	0	0	0	0	36	0	0	0	0	0	c__Actinopteri	o__Lutjaniformes	f__Lutjanidae	g__Lutjanus
s__Lutjanus-rivulatus	268	2462	1221	47385	46459	42535	73	59	631	742	6721	263	62	65	5	54	7	19	0	0	69	379	184	221	364	986	129	51	69	0	0	0	c__Actinopteri	o__Lutjaniformes	f__Lutjanidae	g__Lutjanus
s__Lutjanus-vitta	0	0	0	0	0	0	0	0	0	0	0	0	0	0	0	0	0	0	0	0	155	58	0	0	0	0	0	55	0	0	0	0	c__Actinopteri	o__Lutjaniformes	f__Lutjanidae	g__Lutjanus
s__Macolor-macularis	0	173	91	0	0	29	0	0	85	0	0	0	0	0	17	978	0	96	50	50	134	99	67	10	13	0	149	233	2	0	0	0	c__Actinopteri	o__Lutjaniformes	f__Lutjanidae	g__Macolor
s__Macolor-niger	0	89	35	0	0	0	0	0	0	0	0	4	0	0	0	0	0	0	0	0	0	0	0	0	0	0	99	59	0	0	0	0	c__Actinopteri	o__Lutjaniformes	f__Lutjanidae	g__Macolor
s__Macrodontogobius-wilburi	0	0	0	0	0	0	0	0	0	0	0	0	0	0	0	0	0	0	0	0	0	0	0	0	0	0	0	0	28	0	0	0	c__Actinopteri	o__Gobiiformes	f__Gobiidae	g__Macrodontogobius
s__Macropharyngodon-meleagris	0	0	0	0	0	0	0	124	0	0	0	323	90	46	0	0	0	0	0	65	0	0	0	0	4	0	0	0	0	0	0	0	c__Actinopteri	o__Labriformes	f__Labridae	g__Macropharyngodon
s__Malacanthus-latovittatus	0	0	0	0	0	0	0	0	0	0	0	5	0	10	0	0	0	0	0	0	0	45	0	0	0	0	0	0	0	0	0	0	c__Actinopteri	o__Perciformes	f__Malacanthidae	g__Malacanthus
s__Megalaspis-cordyla	0	0	0	0	0	0	0	0	0	0	0	0	0	0	0	3	0	0	0	0	0	0	0	0	0	0	0	0	0	0	0	0	c__Actinopteri	o__Carangiformes	f__Carangidae	g__Megalaspis
s__Melichthys-niger	769	1468	1131	367	447	355	1228	3033	3011	309	203	974	1636	637	3753	5509	4111	7142	8003	6588	627	848	967	1880	2105	1852	5437	4454	4850	0	0	0	c__Actinopteri	o__Tetraodontiformes	f__Balistidae	g__Melichthys
s__Melichthys-vidua	2	80	52	6	3	0	0	12	14	0	0	8	8	0	25	110	14	33	43	29	2	2	42	8	17	8	20	95	26	0	0	0	c__Actinopteri	o__Tetraodontiformes	f__Balistidae	g__Melichthys
s__Monotaxis-grandoculis	0	8	5	23	78	21	290	470	419	0	163	16	28	58	0	117	0	0	0	0	97	0	0	0	0	0	45	0	0	0	0	0	c__Actinopteri	o__Spariformes	f__Lethrinidae	g__Monotaxis
s__Moringua-edwardsi	0	0	0	0	0	0	0	0	0	0	0	0	0	25	0	0	0	0	0	0	0	0	0	12	19	0	0	0	0	0	0	0	c__Actinopteri	o__Anguilliformes	f__Moringuidae	g__Moringua
s__Mulloidichthys-dentatus	5	0	5	0	0	0	0	0	0	0	118	0	0	0	0	0	0	0	0	0	0	0	0	5	3	5	0	48	28	0	0	0	c__Actinopteri	o__Syngnathiformes	f__Mullidae	g__Mulloidichthys
s__Mulloidichthys-flavolineatus	27	61	38	5	0	0	0	0	0	51	0	3	27	0	0	0	0	0	0	0	0	0	0	17	30	27	0	0	0	0	0	0	c__Actinopteri	o__Syngnathiformes	f__Mullidae	g__Mulloidichthys
s__Myripristis-amaena	40	598	301	0	0	0	0	0	16	626	626	10	82	174	0	39	0	0	0	0	2	0	65	0	4	4	102	135	152	0	0	0	c__Actinopteri	o__Holocentriformes	f__Holocentridae	g__Myripristis
s__Myripristis-kuntee	46	239	140	0	40	0	263	5	0	137	31	15	58	65	0	0	0	0	0	0	10	191	0	14	4	11	47	140	5	0	0	0	c__Actinopteri	o__Holocentriformes	f__Holocentridae	g__Myripristis
s__Myripristis-pralinia	71	694	407	242	137	242	4	118	93	1809	2467	281	102	49	0	30	0	4	0	0	100	156	14	7	31	0	553	535	455	0	0	0	c__Actinopteri	o__Holocentriformes	f__Holocentridae	g__Myripristis
s__Myripristis-violacea	8	448	206	202	235	291	0	39	58	260	534	366	23	14	0	0	10	0	0	0	4	0	0	0	0	0	140	0	0	0	0	0	c__Actinopteri	o__Holocentriformes	f__Holocentridae	g__Myripristis
s__Myripristis-vittata	10	0	4	0	0	0	0	0	0	72	0	0	0	0	0	0	0	0	0	0	0	0	0	0	0	0	0	39	0	0	0	0	c__Actinopteri	o__Holocentriformes	f__Holocentridae	g__Myripristis
s__Nannosalarias-nativitatis	0	53	26	0	0	0	0	45	80	0	0	0	0	80	0	0	0	164	86	69	7	0	91	34	9	101	511	339	393	0	0	0	c__Actinopteri	o__Blenniiformes	f__Blenniidae	g__Nannosalarias
s__Naso-annulatus	11	8	6	8	0	4	0	0	0	0	0	0	0	0	0	0	0	0	0	0	0	0	0	0	0	0	0	0	0	0	0	0	c__Actinopteri	o__Acanthuriformes	f__Acanthuridae	g__Naso
s__Naso-brachycentron	0	0	0	0	0	0	0	0	0	0	0	0	0	0	0	0	0	0	8	0	0	0	0	13	7	35	80	198	58	0	0	0	c__Actinopteri	o__Acanthuriformes	f__Acanthuridae	g__Naso
s__Naso-brevirostris	0	12	5	95	131	23	0	0	0	8	0	16	96	0	7	0	0	31	38	0	4	0	0	0	0	0	470	450	161	0	0	0	c__Actinopteri	o__Acanthuriformes	f__Acanthuridae	g__Naso
s__Naso-hexacanthus	35	1275	564	190	193	5	0	5	0	510	64	793	339	137	890	406	22	50	17	27	3	12	94	37	34	31	39	48	15	0	0	0	c__Actinopteri	o__Acanthuriformes	f__Acanthuridae	g__Naso
s__Naso-lituratus	63	1396	664	379	234	367	1192	765	816	917	1225	7810	2312	2162	339	477	76	7437	6723	8381	1076	1679	1050	12665	13976	12704	5144	6277	5400	0	0	0	c__Actinopteri	o__Acanthuriformes	f__Acanthuridae	g__Naso
s__Naso-minor	0	55	21	57	320	10	0	0	0	0	0	7	0	5	0	0	0	0	11	0	170	24	355	5	0	3	23	160	286	0	0	0	c__Actinopteri	o__Acanthuriformes	f__Acanthuridae	g__Naso
s__Naso-unicornis	8	73	31	50	0	5	202	185	6	22	0	624	171	76	0	47	0	2793	5301	3172	683	1086	2184	413	558	436	439	260	233	0	0	0	c__Actinopteri	o__Acanthuriformes	f__Acanthuridae	g__Naso
s__Naso-vlamingii	0	186	71	51	25	23	0	0	0	134	127	13	7	0	3	21	0	0	0	0	0	0	0	0	0	0	0	77	71	0	0	0	c__Actinopteri	o__Acanthuriformes	f__Acanthuridae	g__Naso
s__Nectamia-savayensis	11	72	30	0	37	40	0	0	0	0	0	0	0	0	0	0	0	0	0	0	0	0	0	0	0	0	0	112	52	0	0	0	c__Actinopteri	o__Kurtiformes	f__Apogonidae	g__Nectamia
s__Nemateleotris-magnifica	35	52	33	0	0	0	0	0	0	117	0	0	0	0	197	49	0	14	0	0	0	142	0	0	6	0	3	55	4	0	0	0	c__Actinopteri	o__Gobiiformes	f__Microdesmidae	g__Nemateleotris
s__Neoniphon-argenteus	0	0	0	0	0	0	0	0	0	0	49	0	0	0	0	0	0	0	0	0	0	0	0	0	0	0	0	0	0	0	0	0	c__Actinopteri	o__Holocentriformes	f__Holocentridae	g__Neoniphon
s__Neoniphon-opercularis	0	0	0	0	0	0	0	0	0	0	0	5	0	26	0	0	0	0	0	0	0	0	0	0	0	0	0	0	54	0	0	0	c__Actinopteri	o__Holocentriformes	f__Holocentridae	g__Neoniphon
s__Neoniphon-sammara	0	84	27	28	0	0	0	0	0	0	0	12	0	0	0	0	0	0	0	0	100	0	0	17	22	4	0	0	0	0	0	0	c__Actinopteri	o__Holocentriformes	f__Holocentridae	g__Neoniphon
s__Neosynchiropus-ocellatus	0	0	0	0	0	0	0	0	0	55	0	6	0	0	0	0	0	0	0	0	0	0	0	67	53	43	0	0	0	0	0	0	c__Actinopteri	o__Syngnathiformes	f__Callionymidae	g__Neosynchiropus
s__Neotrygon-kuhlii	0	0	0	0	0	0	0	0	0	0	0	0	26	0	0	0	0	0	0	0	0	0	0	0	0	0	0	0	0	0	0	0	c__Chondrichthyes	o__Myliobatiformes	f__Dasyatidae	g__Neotrygon
s__Novaculichthys-taeniourus	0	0	0	10	0	14	7	193	441	0	13	0	16	42	0	0	0	0	9	0	0	0	0	44	12	23	0	0	0	0	0	0	c__Actinopteri	o__Labriformes	f__Labridae	g__Novaculichthys
s__Ocyurus-chrysurus	0	0	0	0	0	0	0	0	0	23	0	0	7	0	0	0	0	0	0	7	0	0	0	0	0	0	0	0	0	0	0	0	c__Actinopteri	o__Lutjaniformes	f__Lutjanidae	g__Ocyurus
s__Odonus-niger	0	0	0	0	0	0	0	0	0	0	0	0	6	0	0	0	0	0	4	0	312	425	172	0	13	0	220	96	186	0	0	0	c__Actinopteri	o__Tetraodontiformes	f__Balistidae	g__Odonus
s__Oplopomus-oplopomus	0	0	0	0	0	0	0	0	0	115	36	6	0	0	0	0	0	0	0	0	0	0	0	0	0	1	0	0	0	0	0	0	c__Actinopteri	o__Gobiiformes	f__Gobiidae	g__Oplopomus
s__Ostorhinchus-angustatus	0	0	0	0	0	0	0	0	0	0	0	0	0	0	277	0	0	9	0	20	0	0	0	0	6	0	0	41	0	0	0	0	c__Actinopteri	o__Kurtiformes	f__Apogonidae	g__Ostorhinchus
s__Ostorhinchus-apogonoides	0	0	0	0	0	0	0	0	0	12	78	31	28	0	0	0	0	14	0	0	0	5	118	0	0	0	27	0	93	0	0	0	c__Actinopteri	o__Kurtiformes	f__Apogonidae	g__Ostorhinchus
s__Ostorhinchus-nigrofasciatus	0	0	0	0	93	0	0	0	0	0	0	0	0	0	0	0	0	0	0	0	0	0	0	0	0	0	0	0	0	0	0	0	c__Actinopteri	o__Kurtiformes	f__Apogonidae	g__Ostorhinchus
s__Ostorhinchus-novemfasciatus	0	0	0	0	0	0	0	46	94	0	0	0	22	14	0	0	0	0	0	0	0	0	0	0	0	0	0	0	0	0	0	0	c__Actinopteri	o__Kurtiformes	f__Apogonidae	g__Ostorhinchus
s__Ostorhinchus-taeniophorus	0	0	0	0	0	0	0	84	0	0	0	427	0	115	0	0	0	14	10	0	0	0	0	13	47	17	0	0	21	0	0	0	c__Actinopteri	o__Kurtiformes	f__Apogonidae	g__Ostorhinchus
s__Ostracion-meleagris	0	0	0	74	40	0	0	0	0	0	0	0	0	0	0	0	0	0	0	0	0	0	0	0	0	0	0	48	0	0	0	0	c__Actinopteri	o__Tetraodontiformes	f__Ostraciidae	g__Ostracion
s__Oxycheilinus-unifasciatus	0	0	0	0	0	12	0	0	0	0	0	0	0	0	0	0	0	0	0	0	0	0	0	0	0	0	0	0	0	0	0	0	c__Actinopteri	o__Labriformes	f__Labridae	g__Oxycheilinus
s__Oxymonacanthus-longirostris	9	76	45	331	39	0	0	0	0	0	0	0	0	0	0	0	0	0	0	0	0	0	0	0	0	0	0	0	0	0	0	0	c__Actinopteri	o__Tetraodontiformes	f__Monacanthidae	g__Oxymonacanthus
s__Paracirrhites-arcatus	51	2664	1261	198	38	272	381	600	408	51	80	14	23	40	270	27	287	0	0	0	42	5	0	59	82	34	95	10	268	0	0	0	c__Actinopteri	o__Centrarchiformes	f__Cirrhitidae	g__Paracirrhites
s__Paragobiodon-lacunicolus	0	0	0	0	0	0	0	0	8	0	0	0	0	0	0	0	0	0	0	0	0	0	0	0	0	0	0	0	0	0	0	0	c__Actinopteri	o__Gobiiformes	f__Gobiidae	g__Paragobiodon
s__Paragobiodon-modestus	0	0	0	0	0	0	11	12	1152	0	34	0	0	0	0	0	0	0	0	0	0	0	0	0	0	0	0	0	0	0	0	0	c__Actinopteri	o__Gobiiformes	f__Gobiidae	g__Paragobiodon
s__Paraluteres-prionurus	0	0	0	0	0	0	0	0	0	0	43	0	0	0	0	0	0	0	0	0	0	43	0	0	0	0	0	0	0	0	0	0	c__Actinopteri	o__Tetraodontiformes	f__Monacanthidae	g__Paraluteres
s__Parapercis-clathrata	0	0	0	0	0	0	0	0	0	0	0	0	6	0	0	0	0	0	0	4	0	9	0	0	0	0	0	0	0	0	0	0	c__Actinopteri	o__Uranoscopiformes	f__Pinguipedidae	g__Parapercis
s__Parapercis-millepunctata	0	0	0	0	0	0	0	0	23	0	0	0	0	0	0	0	0	0	0	0	0	0	0	0	0	0	0	0	0	0	0	0	c__Actinopteri	o__Uranoscopiformes	f__Pinguipedidae	g__Parapercis
s__Parapriacanthus-ransonneti	0	0	0	0	0	0	0	0	0	0	56	0	0	0	0	0	0	0	0	0	0	0	0	0	0	0	0	40	73	0	0	0	c__Actinopteri	o__Acropomatiformes	f__Pempheridae	g__Parapriacanthus
s__Parascorpaena-aurita	0	0	0	0	0	0	0	0	0	0	0	0	0	0	0	0	0	0	0	0	0	0	0	0	0	5	0	0	0	0	0	0	c__Actinopteri	o__Perciformes	f__Scorpaenidae	g__Parascorpaena
s__Parascorpaena-mcadamsi	0	0	0	0	0	0	0	0	0	0	0	0	0	0	0	0	0	0	3	0	0	0	0	0	0	0	0	0	0	0	0	0	c__Actinopteri	o__Perciformes	f__Scorpaenidae	g__Parascorpaena
s__Parascorpaena-mossambica	0	0	0	0	0	0	0	0	0	13	4	0	0	0	0	0	0	0	85	7	0	24	48	486	470	600	0	0	0	0	0	0	c__Actinopteri	o__Perciformes	f__Scorpaenidae	g__Parascorpaena
s__Parupeneus-barberinus	0	0	0	165	11	7	0	279	51	214	0	197	92	67	0	0	0	0	12	0	0	0	0	17	13	25	0	0	0	0	0	0	c__Actinopteri	o__Syngnathiformes	f__Mullidae	g__Parupeneus
s__Parupeneus-crassilabris	4	52	12	0	0	30	0	107	0	0	0	0	0	0	0	67	628	0	0	0	0	33	0	116	63	23	0	0	38	0	0	0	c__Actinopteri	o__Syngnathiformes	f__Mullidae	g__Parupeneus
s__Parupeneus-cyclostomus	0	76	35	48	3	2	0	0	0	0	62	8	9	0	0	0	0	9	9	0	0	0	0	0	10	0	6	127	179	0	0	0	c__Actinopteri	o__Syngnathiformes	f__Mullidae	g__Parupeneus
s__Parupeneus-indicus	0	32	20	2	39	0	0	114	89	320	35	1969	14583	138	0	0	0	0	13	0	6	45	2	0	0	0	0	17	0	0	0	0	c__Actinopteri	o__Syngnathiformes	f__Mullidae	g__Parupeneus
s__Parupeneus-multifasciatus	225	902	549	217	179	154	7	522	55	110	87	38	429	106	119	19	9	44	50	16	7	77	26	335	566	235	106	164	146	0	0	0	c__Actinopteri	o__Syngnathiformes	f__Mullidae	g__Parupeneus
s__Parupeneus-pleurostigma	0	0	0	0	0	0	0	0	0	6	0	469	261	54	0	0	0	10	6	0	0	0	0	5	0	0	0	0	0	0	0	0	c__Actinopteri	o__Mulliformes	f__Mullidae	g__Parupeneus
s__Pempheris-adusta	5	0	0	0	0	0	0	0	0	8	55	5	0	0	0	0	0	0	0	7	0	57	0	172	78	69	0	0	0	0	0	0	c__Actinopteri	o__Acropomatiformes	f__Pempheridae	g__Pempheris
s__Pempheris-oualensis	0	28	23	38	0	0	0	0	0	299	173	6	15	0	0	58	0	0	0	20	458	87	87	468	482	252	36	179	48	0	0	0	c__Actinopteri	o__Acropomatiformes	f__Pempheridae	g__Pempheris
s__Pervagor-aspricaudus	0	0	0	0	0	71	0	43	0	0	0	0	0	0	279	0	0	0	0	0	0	0	0	0	0	0	12	147	0	0	0	0	c__Actinopteri	o__Tetraodontiformes	f__Monacanthidae	g__Pervagor
s__Pervagor-janthinosoma	7	0	6	64	0	0	0	0	0	0	0	0	0	0	0	0	0	46	71	81	27	0	79	0	0	0	152	0	0	0	0	0	c__Actinopteri	o__Tetraodontiformes	f__Monacanthidae	g__Pervagor
s__Petroscirtes-xestus	0	0	0	0	0	0	0	0	0	0	0	0	0	58	0	0	0	0	0	0	0	0	0	0	0	0	0	0	0	0	0	0	c__Actinopteri	o__Blenniiformes	f__Blenniidae	g__Petroscirtes
s__Phoxocampus-belcheri	0	0	0	0	0	0	0	33	0	0	0	0	0	0	0	0	0	0	0	0	0	0	0	0	0	0	0	0	0	0	0	0	c__Actinopteri	o__Syngnathiformes	f__Syngnathidae	g__Phoxocampus
s__Plagiotremus-azaleus	0	0	0	0	0	0	0	0	0	0	0	0	0	0	0	0	6	3	0	0	0	0	0	0	0	0	0	0	0	0	0	0	c__Actinopteri	o__Blenniiformes	f__Blenniidae	g__Plagiotremus
s__Plagiotremus-laudandus	0	0	0	0	0	0	0	0	0	0	172	0	0	0	0	0	0	0	0	0	0	0	0	0	0	0	0	0	0	0	0	0	c__Actinopteri	o__Blenniiformes	f__Blenniidae	g__Plagiotremus
s__Plagiotremus-rhinorhynchos	0	0	0	7	0	0	0	0	0	0	0	0	0	0	0	0	0	0	0	0	0	0	0	0	0	0	0	0	0	0	0	0	c__Actinopteri	o__Blenniiformes	f__Blenniidae	g__Plagiotremus
s__Plectorhinchus-chaetodonoides	525	270	411	938	315	362	944	623	753	6539	10605	1489	575	938	1801	1173	1556	3193	2694	2973	3016	3017	8181	538	497	297	2973	2232	2245	0	0	0	c__Actinopteri	o__Lutjaniformes	f__Haemulidae	g__Plectorhinchus
s__Plectorhinchus-picus	0	0	0	20	10	17	0	0	0	4	10	0	0	0	0	0	0	0	0	0	0	0	0	0	0	0	0	0	0	0	0	0	c__Actinopteri	o__Lutjaniformes	f__Haemulidae	g__Plectorhinchus
s__Plectranthias-fourmanoiri	0	0	0	0	15	0	0	0	0	0	0	0	0	0	0	0	0	0	0	0	0	0	0	0	0	0	0	11	0	0	0	0	c__Actinopteri	o__Perciformes	f__Serranidae	g__Plectranthias
s__Plectroglyphidodon-dickii	5	10	13	8	253	254	12	466	241	48	9	10	253	0	0	0	0	0	0	0	0	0	0	0	0	0	0	0	0	0	0	0	c__Actinopteri	o__Perciformes	f__Pomacentridae	g__Plectroglyphidodon
s__Plectroglyphidodon-johnstonianus	0	0	0	0	0	0	0	0	0	0	0	0	0	0	0	0	0	0	0	4	0	0	0	0	0	0	0	0	0	0	0	0	c__Actinopteri	o__Perciformes	f__Pomacentridae	g__Plectroglyphidodon
s__Plectroglyphidodon-lacrymatus	56	194	122	270	426	955	1134	153	302	7	118	1534	356	34	0	0	0	0	0	0	4	0	0	0	0	0	0	0	0	0	0	0	c__Actinopteri	o__Perciformes	f__Pomacentridae	g__Plectroglyphidodon
s__Plectroglyphidodon-leucozonus	0	0	0	0	0	0	0	0	0	0	0	0	0	0	0	0	0	49	123	62	0	82	0	28	43	12	192	33	0	0	0	0	c__Actinopteri	o__Perciformes	f__Pomacentridae	g__Plectroglyphidodon
s__Plectropomus-areolatus	0	0	0	0	26	0	0	0	35	2816	2131	67	83	0	0	0	0	0	0	0	0	0	0	0	7	0	0	0	0	0	0	0	c__Actinopteri	o__Perciformes	f__Serranidae	g__Plectropomus
s__Plectropomus-laevis	9	0	4	34	0	0	973	1494	1078	3582	5000	848	486	568	874	483	220	202	149	211	134	560	204	22	12	9	129	132	194	0	0	0	c__Actinopteri	o__Perciformes	f__Serranidae	g__Plectropomus
s__Plectropomus-leopardus	72	975	483	3929	4885	9500	0	0	0	0	3	6	0	0	0	0	0	0	0	0	0	0	0	0	0	0	0	0	0	0	0	0	c__Actinopteri	o__Perciformes	f__Serranidae	g__Plectropomus
s__Plectropomus-maculatus	0	0	0	0	0	0	0	2	6	0	9	9	0	0	0	4	0	0	0	0	0	0	0	0	0	0	0	0	0	0	0	0	c__Actinopteri	o__Perciformes	f__Serranidae	g__Plectropomus
s__Plectropomus-oligacanthus	96065	4133	54249	1505	563	598	6113	303	1028	258	60	102	98	16	10545	11373	6282	575	642	172	2340	6377	2964	669	696	470	1229	2285	2301	0	0	0	c__Actinopteri	o__Perciformes	f__Serranidae	g__Plectropomus
s__Plectrypops-lima	0	0	0	0	0	0	0	0	0	91	0	0	0	0	0	0	0	0	0	0	0	0	0	0	0	0	0	0	0	0	0	0	c__Actinopteri	o__Holocentriformes	f__Holocentridae	g__Plectrypops
s__Plesiops-nakaharae	55	0	27	0	0	0	0	25	6	0	0	348	31	0	0	0	0	0	0	0	0	0	0	0	0	0	0	0	0	0	0	0	c__Actinopteri	o__Perciformes	f__Plesiopidae	g__Plesiops
s__Plotosus-lineatus	0	0	0	0	0	2	0	0	0	0	104	0	0	0	3	0	0	0	0	0	0	0	34	0	0	0	0	0	0	0	0	0	c__Actinopteri	o__Siluriformes	f__Plotosidae	g__Plotosus
s__Pomacanthus-imperator	19	282	131	0	112	47	0	0	0	0	0	0	0	0	0	0	0	0	0	0	0	0	0	0	0	0	0	0	0	0	0	0	c__Actinopteri	o__Acanthuriformes	f__Pomacanthidae	g__Pomacanthus
s__Pomacentrus-amboinensis	0	0	0	0	0	0	0	0	0	0	80	0	0	0	0	0	0	0	0	0	0	0	0	0	0	0	0	0	0	0	0	0	c__Actinopteri	o__Perciformes	f__Pomacentridae	g__Pomacentrus
s__Pomacentrus-auriventris	0	0	0	0	0	0	0	0	0	0	7	7	0	23	0	0	0	0	0	0	75	0	0	0	0	0	0	0	0	0	0	0	c__Actinopteri	o__Perciformes	f__Pomacentridae	g__Pomacentrus
s__Pomacentrus-coelestis	0	0	0	0	0	0	0	0	0	0	0	358	0	0	0	0	0	0	0	39	0	0	0	0	0	0	0	0	0	0	0	0	c__Actinopteri	o__Perciformes	f__Pomacentridae	g__Pomacentrus
s__Pomacentrus-nigromanus	0	0	0	0	0	0	0	0	119	0	67	0	0	0	0	0	0	0	0	0	90	0	0	0	0	0	0	0	0	0	0	0	c__Actinopteri	o__Perciformes	f__Pomacentridae	g__Pomacentrus
s__Pomacentrus-nigromarginatus	9	42	33	5	5	0	0	0	0	4	0	206	514	108	0	0	8	0	0	0	0	0	0	0	0	0	0	0	0	0	0	0	c__Actinopteri	o__Perciformes	f__Pomacentridae	g__Pomacentrus
s__Pomacentrus-pavo	0	0	0	0	93	0	0	0	0	0	0	0	0	0	0	0	0	0	0	0	0	0	0	0	0	0	0	0	0	0	0	0	c__Actinopteri	o__Perciformes	f__Pomacentridae	g__Pomacentrus
s__Pomacentrus-vaiuli	0	83	49	5	0	0	100	0	0	121	0	778	693	357	0	0	37	30	16	0	0	0	0	0	0	0	0	0	0	0	0	0	c__Actinopteri	o__Perciformes	f__Pomacentridae	g__Pomacentrus
s__Priolepis-cincta	0	0	0	0	0	0	0	0	0	0	0	0	0	0	0	0	0	16	0	0	0	0	0	0	0	0	0	0	0	0	0	0	c__Actinopteri	o__Gobiiformes	f__Gobiidae	g__Priolepis
s__Priolepis-compita	0	0	0	18	6	4	0	0	115	57	7	0	3	0	0	0	0	16	103	0	5	0	43	46	7	4	51	0	37	0	0	0	c__Actinopteri	o__Gobiiformes	f__Gobiidae	g__Priolepis
s__Priolepis-inhaca	0	0	0	0	0	0	5	0	0	24	0	0	7	0	0	0	0	0	0	7	0	0	0	0	0	0	0	0	0	0	0	0	c__Actinopteri	o__Gobiiformes	f__Gobiidae	g__Priolepis
s__Pristiapogon-exostigma	0	0	0	0	0	0	0	0	0	0	48	0	0	0	0	0	0	0	0	0	0	0	0	0	0	0	0	0	0	0	0	0	c__Actinopteri	o__Kurtiformes	f__Apogonidae	g__Pristiapogon
s__Pristiapogon-fraenatus	0	0	0	0	0	0	0	0	0	0	0	701	101	225	0	0	0	0	0	0	0	0	0	0	0	0	0	0	0	0	0	0	c__Actinopteri	o__Kurtiformes	f__Apogonidae	g__Pristiapogon
s__Pristiapogon-kallopterus	0	115	67	0	0	32	0	25	0	0	0	244	5	0	0	0	0	0	49	0	5	22	34	5	0	0	122	51	391	0	0	0	c__Actinopteri	o__Kurtiformes	f__Apogonidae	g__Pristiapogon
s__Pristicon-rhodopterus	0	0	0	0	0	0	0	0	0	0	28	0	0	0	0	0	0	0	0	0	0	0	0	0	0	0	0	0	0	0	0	0	c__Actinopteri	o__Kurtiformes	f__Apogonidae	g__Pristicon
s__Pristicon-trimaculatus	0	79	38	0	0	0	0	0	0	0	0	0	0	0	0	0	0	0	0	0	0	0	0	0	0	0	0	0	0	0	0	0	c__Actinopteri	o__Kurtiformes	f__Apogonidae	g__Pristicon
s__Pseudanthias-bicolor	0	0	0	0	0	0	6	443	5	0	0	0	0	0	0	0	0	0	0	0	0	0	0	0	0	0	0	0	0	0	0	0	c__Actinopteri	o__Perciformes	f__Anthiadidae	g__Pseudanthias
s__Pseudanthias-pascalus	0	0	0	0	0	0	0	0	0	0	0	0	0	0	0	0	0	0	0	2	0	0	0	0	0	0	0	0	17	0	0	0	c__Actinopteri	o__Perciformes	f__Serranidae	g__Pseudanthias
s__Pseudanthias-smithvanizi	12	4	4	112	183	50	0	0	0	90	99	6	0	0	0	0	0	8	0	0	4	63	49	0	0	0	122	0	0	0	0	0	c__Actinopteri	o__Perciformes	f__Anthiadidae	g__Pseudanthias
s__Pseudocheilinus-evanidus	0	0	0	0	36	0	0	0	0	7	9	0	0	0	0	0	0	0	0	0	0	0	0	0	0	0	0	0	0	0	0	0	c__Actinopteri	o__Labriformes	f__Labridae	g__Pseudocheilinus
s__Pseudocheilinus-hexataenia	0	0	0	126	27	26	0	0	0	0	0	0	0	0	0	0	0	0	0	0	0	0	0	0	0	0	0	0	0	0	0	0	c__Actinopteri	o__Labriformes	f__Labridae	g__Pseudocheilinus
s__Pseudocheilinus-octotaenia	0	37	17	17	2	0	0	34	0	0	46	0	0	0	0	11	0	0	47	0	14	26	16	0	0	0	41	36	24	0	0	0	c__Actinopteri	o__Labriformes	f__Labridae	g__Pseudocheilinus
s__Pseudochromis-marshallensis	0	0	0	0	0	0	0	0	0	0	0	0	0	48	0	0	0	0	0	0	0	0	0	0	0	0	0	0	0	0	0	0	c__Actinopteri	o__Perciformes	f__Pseudochromidae	g__Pseudochromis
s__Pseudocoris-yamashiroi	0	0	0	0	0	0	0	0	0	0	0	0	0	0	0	0	0	0	0	0	0	0	0	0	0	0	0	0	220	0	0	0	c__Actinopteri	o__Labriformes	f__Labridae	g__Pseudocoris
s__Pseudogramma-polyacantha	0	0	4	379	7	8	0	255	0	0	0	8	0	0	0	187	0	0	0	0	0	0	80	53	13	49	53	0	87	0	0	0	c__Actinopteri	o__Perciformes	f__Serranidae	g__Pseudogramma
s__Pseudoplesiops-revellei	0	0	0	0	0	55	0	0	0	0	0	0	0	0	0	0	0	0	0	0	0	0	61	0	0	0	0	0	0	0	0	0	c__Actinopteri	o__Perciformes	f__Pseudochromidae	g__Pseudoplesiops
s__Pseudoplesiops-rosae	0	0	0	0	0	0	115	73	333	66	18	235	78	59	0	0	0	176	290	490	0	0	93	15	25	20	185	4	1	0	0	0	c__Actinopteri	o__Perciformes	f__Pseudochromidae	g__Pseudoplesiops
s__Ptereleotris-evides	13	1050	497	2	52	8	9	610	13	314	312	100	359	378	12	228	0	104	312	185	192	176	8	217	127	208	2573	2431	2134	0	0	0	c__Actinopteri	o__Gobiiformes	f__Gobiidae	g__Ptereleotris
s__Ptereleotris-microlepis	0	0	0	0	0	0	0	0	0	0	0	0	0	0	0	0	0	0	0	0	0	0	0	0	0	6	0	0	0	0	0	0	c__Actinopteri	o__Gobiiformes	f__Gobiidae	g__Ptereleotris
s__Ptereleotris-zebra	0	98	51	0	0	7	0	0	55	1565	771	1220	418	306	12	194	12	1590	1620	1205	431	547	1173	754	543	649	5040	3778	4167	0	0	0	c__Actinopteri	o__Gobiiformes	f__Gobiidae	g__Ptereleotris
s__Pterocaesio-digramma	0	0	0	0	0	0	0	0	0	0	0	0	0	0	0	0	0	0	7	0	0	0	0	0	0	0	0	0	0	0	0	0	c__Actinopteri	o__Lutjaniformes	f__Lutjanidae	g__Pterocaesio
s__Pterocaesio-marri	0	0	0	0	34	0	0	0	0	88	0	0	24	0	0	0	0	0	0	0	0	0	0	0	0	0	0	0	0	0	0	0	c__Actinopteri	o__Lutjaniformes	f__Lutjanidae	g__Pterocaesio
s__Pterocaesio-tile	296	4607	2211	1312	855	800	270	210	288	4754	3940	272	411	77	2311	1132	1478	88	35	0	22	574	152	20	24	53	765	1132	725	0	0	0	c__Actinopteri	o__Lutjaniformes	f__Caesionidae	g__Pterocaesio
s__Pterocaesio-trilineata	0	0	0	0	0	0	0	0	30	0	129	0	0	0	0	0	19	0	0	0	0	0	0	0	0	0	0	0	0	0	0	0	c__Actinopteri	o__Lutjaniformes	f__Lutjanidae	g__Pterocaesio
s__Pterois-antennata	0	0	0	0	0	0	0	0	0	64	0	0	0	0	0	0	0	0	0	0	0	0	0	5	0	0	0	0	0	0	0	0	c__Actinopteri	o__Perciformes	f__Scorpaenidae	g__Pterois
s__Rachycentron-canadum	0	0	0	0	0	0	0	0	0	0	0	0	0	0	0	0	34	0	0	0	0	0	0	0	0	0	0	0	0	0	0	0	c__Actinopteri	o__Carangiformes	f__Rachycentridae	g__Rachycentron
s__Rhabdamia-spilota	0	0	0	0	0	0	0	0	0	0	0	0	60	0	0	0	0	0	0	0	0	0	0	0	0	0	0	0	0	0	0	0	c__Actinopteri	o__Kurtiformes	f__Apogonidae	g__Rhabdamia
s__Rhabdoblennius-nitidus	0	0	0	0	0	0	0	0	0	167	0	0	4	0	0	229	0	762	764	482	100	3	0	112	94	341	94	0	0	0	0	0	c__Actinopteri	o__Blenniiformes	f__Blenniidae	g__Rhabdoblennius
s__Rhabdosargus-sarba	0	0	0	0	0	0	0	79	0	0	0	0	0	0	0	0	0	0	0	0	0	0	0	0	0	0	0	0	0	0	0	0	c__Actinopteri	o__Spariformes	f__Sparidae	g__Rhabdosargus
s__Rhinecanthus-aculeatus	0	0	0	2	3	0	0	0	0	0	0	0	20	0	0	0	0	0	15	49	0	0	0	5	17	0	0	0	0	0	0	0	c__Actinopteri	o__Tetraodontiformes	f__Balistidae	g__Rhinecanthus
s__Rhinecanthus-assasi	0	0	0	0	0	0	0	0	0	0	0	0	0	0	0	0	0	31	28	18	0	0	0	0	3	0	3	0	6	0	0	0	c__Actinopteri	o__Tetraodontiformes	f__Balistidae	g__Rhinecanthus
s__Rhinecanthus-rectangulus	93	587	315	103	39	78	803	1340	291	156	126	414	94	138	17	544	0	4232	5831	4330	526	1156	710	898	1173	1154	1031	1414	1547	0	0	0	c__Actinopteri	o__Tetraodontiformes	f__Balistidae	g__Rhinecanthus
s__Rhinecanthus-verrucosus	0	0	0	0	0	0	0	0	0	0	0	0	0	0	0	0	0	0	0	2	0	0	0	0	6	0	0	0	0	0	0	0	c__Actinopteri	o__Tetraodontiformes	f__Balistidae	g__Rhinecanthus
s__Salarias-fasciatus	0	0	0	0	0	0	216	684	428	0	18	0	0	0	0	0	0	0	0	0	0	0	0	0	6	0	0	0	0	0	0	0	c__Actinopteri	o__Blenniiformes	f__Blenniidae	g__Salarias
s__Sargocentron-diadema	6	0	0	38	0	112	0	0	0	45	0	290	21	27	147	0	0	0	0	0	0	0	51	28	8	0	0	0	140	0	0	0	c__Actinopteri	o__Holocentriformes	f__Holocentridae	g__Sargocentron
s__Sargocentron-ittodai	0	0	0	0	31	0	0	0	0	0	0	0	0	0	0	0	0	0	0	0	0	0	0	10	0	0	0	0	0	0	0	0	c__Actinopteri	o__Holocentriformes	f__Holocentridae	g__Sargocentron
s__Sargocentron-microstoma	23	1160	550	0	0	0	179	80	0	103	0	4	0	0	0	0	0	0	0	0	0	0	35	17	0	0	0	132	54	0	0	0	c__Actinopteri	o__Holocentriformes	f__Holocentridae	g__Sargocentron
s__Sargocentron-punctatissimum	0	290	125	0	84	0	0	0	0	0	0	0	0	0	0	0	0	5	0	0	3	63	145	17	9	50	153	224	163	0	0	0	c__Actinopteri	o__Holocentriformes	f__Holocentridae	g__Sargocentron
s__Sargocentron-spiniferum	75	504	254	124	356	492	0	0	106	432	205	12	85	0	3	0	0	0	18	11	0	220	0	3	9	0	110	406	284	0	0	0	c__Actinopteri	o__Holocentriformes	f__Holocentridae	g__Sargocentron
s__Sargocentron-tiereoides	29	163	97	54	92	54	0	0	0	0	0	0	0	0	0	0	0	0	0	0	0	0	0	0	0	0	0	0	0	0	0	0	c__Actinopteri	o__Holocentriformes	f__Holocentridae	g__Sargocentron
s__Saurida-gracilis	0	0	0	8	0	3	0	0	40	0	349	0	0	0	0	0	0	0	0	0	0	0	0	0	0	0	0	4	382	0	0	0	c__Actinopteri	o__Aulopiformes	f__Synodontidae	g__Saurida
s__Scarus-chameleon	6	0	3	147	28	88	0	0	28	0	0	0	0	0	0	0	0	0	0	0	0	8	7	0	0	58	16	0	0	0	0	0	c__Actinopteri	o__Labriformes	f__Scaridae	g__Scarus
s__Scarus-dimidiatus	0	0	0	0	0	0	397	87	12	0	114	7	7	0	0	0	0	0	0	0	0	3	4	0	0	0	0	0	0	0	0	0	c__Actinopteri	o__Labriformes	f__Scaridae	g__Scarus
s__Scarus-flavipectoralis	0	0	0	8	10	13	0	0	0	0	0	0	0	0	0	0	0	0	0	0	0	0	0	0	0	0	0	0	0	0	0	0	c__Actinopteri	o__Labriformes	f__Scaridae	g__Scarus
s__Scarus-forsteni	0	0	0	0	0	0	0	0	0	0	0	0	0	28	0	0	0	0	0	13	0	0	0	3	0	28	0	0	0	0	0	0	c__Actinopteri	o__Labriformes	f__Labridae	g__Scarus
s__Scarus-frenatus	0	0	0	0	0	0	0	3	0	0	0	4	0	0	0	0	0	0	0	0	0	0	0	0	0	0	6	0	0	0	0	0	c__Actinopteri	o__Labriformes	f__Scaridae	g__Scarus
s__Scarus-ghobban	0	0	0	0	0	0	4	4	271	0	6	6	15	0	0	0	0	0	0	0	0	3	0	0	0	0	0	0	0	0	0	0	c__Actinopteri	o__Labriformes	f__Scaridae	g__Scarus
s__Scarus-globiceps	0	0	0	0	0	0	0	0	0	0	0	260	0	17	0	0	0	0	0	0	0	0	0	0	0	0	0	0	0	0	0	0	c__Actinopteri	o__Labriformes	f__Scaridae	g__Scarus
s__Scarus-hypselopterus	0	0	0	114	0	0	0	0	0	268	0	0	6	0	0	0	0	0	0	0	0	0	0	0	0	0	0	0	0	0	0	0	c__Actinopteri	o__Labriformes	f__Scaridae	g__Scarus
s__Scarus-niger	0	0	0	0	0	0	0	0	37	0	10	0	0	0	0	0	0	0	0	0	0	0	0	0	0	0	0	0	0	0	0	0	c__Actinopteri	o__Labriformes	f__Scaridae	g__Scarus
s__Scarus-prasiognathos	0	0	0	0	0	0	0	0	0	0	0	0	0	0	0	0	0	0	0	102	0	0	0	0	0	0	0	0	0	0	0	0	c__Actinopteri	o__Labriformes	f__Scaridae	g__Scarus
s__Scarus-psittacus	0	0	0	24	122	90	1105	668	734	138	331	50	39	366	146	246	0	3	0	0	107	133	83	78	22	0	197	180	249	0	0	0	c__Actinopteri	o__Labriformes	f__Labridae	g__Scarus
s__Scarus-rubroviolaceus	0	0	0	0	0	0	0	53	0	0	43	0	0	0	0	0	0	0	0	0	0	0	0	0	0	0	0	0	0	0	0	0	c__Actinopteri	o__Labriformes	f__Scaridae	g__Scarus
s__Scarus-schlegeli	14	18	10	475	41	82	980	770	261	146	109	1312	140	534	0	105	26	46	5	0	189	325	458	20	19	36	1724	864	810	0	0	0	c__Actinopteri	o__Labriformes	f__Scaridae	g__Scarus
s__Scarus-spinus	7	344	174	24	4	9	10441	20792	16483	252	768	1326	138	273	1512	2847	1527	52	41	0	740	359	638	32	57	25	809	805	860	0	0	0	c__Actinopteri	o__Labriformes	f__Scaridae	g__Scarus
s__Scatophagus-argus	0	0	0	0	0	0	0	0	29	23	82	28	20	8	0	0	0	0	0	0	0	0	0	0	0	0	0	0	0	0	0	0	c__Actinopteri	o__Acanthuriformes	f__Scatophagidae	g__Scatophagus
s__Scolopsis-lineata	0	238	85	0	0	0	0	0	66	0	0	0	0	0	0	0	0	0	0	0	0	0	0	0	6	0	0	0	0	0	0	0	c__Actinopteri	o__Spariformes	f__Nemipteridae	g__Scolopsis
s__Scolopsis-monogramma	0	0	0	0	3	0	0	0	0	0	0	0	0	0	0	0	0	0	0	0	0	0	0	0	0	0	0	0	0	0	0	0	c__Actinopteri	o__Spariformes	f__Nemipteridae	g__Scolopsis
s__Scomberoides-lysan	7	219	128	0	0	0	0	0	0	293	0	0	6	0	0	127	0	22	23	0	0	0	0	0	14	0	0	0	0	0	0	0	c__Actinopteri	o__Carangiformes	f__Carangidae	g__Scomberoides
s__Scorpaenodes-guamensis	0	0	0	0	0	0	0	0	0	0	0	0	0	0	0	0	0	0	0	0	0	0	0	1	6	0	0	0	0	0	0	0	c__Actinopteri	o__Perciformes	f__Scorpaenidae	g__Scorpaenodes
s__Scorpaenodes-varipinnis	0	0	0	32	0	0	0	0	0	0	0	0	0	0	0	0	0	0	0	0	0	19	0	0	0	0	0	0	0	0	0	0	c__Actinopteri	o__Perciformes	f__Scorpaenidae	g__Scorpaenodes
s__Scuticaria-tigrina	6	0	0	0	0	0	0	0	0	0	0	0	0	0	7	326	0	0	0	0	0	0	0	0	0	0	0	0	73	0	0	0	c__Actinopteri	o__Anguilliformes	f__Muraenidae	g__Scuticaria
s__Sebastapistes-cyanostigma	47	0	23	2	36	18	649	468	538	13	19	261	145	161	5	100	0	10	18	0	408	763	868	38	92	0	54	3	354	0	0	0	c__Actinopteri	o__Perciformes	f__Scorpaenidae	g__Sebastapistes
s__Sebastapistes-fowleri	0	0	0	0	5	0	0	0	0	0	0	0	0	0	0	0	0	0	0	0	0	0	0	0	0	0	0	0	0	0	0	0	c__Actinopteri	o__Perciformes	f__Scorpaenidae	g__Sebastapistes
s__Sebastapistes-strongia	51	546	285	1292	601	492	0	0	62	0	0	0	7	17	0	69	0	0	7	0	0	0	0	12	8	0	53	0	0	0	0	0	c__Actinopteri	o__Perciformes	f__Scorpaenidae	g__Sebastapistes
s__Siganus-argenteus	0	0	0	0	0	20	5	408	89	129	57	143	499	7	0	0	0	48	0	0	3	7	0	10	10	5	64	0	0	0	0	0	c__Actinopteri	o__Acanthuriformes	f__Siganidae	g__Siganus
s__Siganus-canaliculatus	0	0	0	0	0	0	0	0	0	0	0	0	0	36	0	0	0	0	0	0	0	0	0	0	0	0	0	0	0	0	0	0	c__Actinopteri	o__Acanthuriformes	f__Siganidae	g__Siganus
s__Siganus-fuscescens	0	0	0	0	0	0	0	0	0	0	0	0	0	0	0	0	0	0	0	0	0	0	0	0	0	0	0	0	5	0	0	0	c__Actinopteri	o__Acanthuriformes	f__Siganidae	g__Siganus
s__Siganus-guttatus	0	0	0	0	0	0	111	0	0	0	0	0	0	0	0	0	0	0	8	0	0	0	0	0	0	0	0	0	0	0	0	0	c__Actinopteri	o__Acanthuriformes	f__Siganidae	g__Siganus
s__Siganus-puellus	10	61	33	7	8	32	0	0	0	0	0	10	0	0	0	0	0	0	0	0	0	0	0	0	0	0	0	0	0	0	0	0	c__Actinopteri	o__Acanthuriformes	f__Siganidae	g__Siganus
s__Siganus-rivulatus	0	0	0	0	0	0	0	0	0	0	0	0	0	0	0	0	0	0	0	0	0	0	0	0	5	0	0	0	0	0	0	0	c__Actinopteri	o__Acanthuriformes	f__Siganidae	g__Siganus
s__Siganus-spinus	0	0	0	0	102	29	0	0	0	0	0	0	0	0	0	0	0	0	0	108	0	0	0	0	0	0	0	0	0	0	0	0	c__Actinopteri	o__Acanthuriformes	f__Siganidae	g__Siganus
s__Siganus-vulpinus	0	0	0	0	0	0	0	0	0	0	0	0	0	0	0	0	0	59	10	0	0	0	0	13	43	7	0	0	0	0	0	0	c__Actinopteri	o__Acanthuriformes	f__Siganidae	g__Siganus
s__Sphyraena-helleri	0	0	0	0	0	0	0	0	0	85	0	0	0	0	0	0	0	0	0	0	0	0	0	0	0	0	0	0	0	0	0	0	c__Actinopteri	o__Sphyraeniformes	f__Sphyraenidae	g__Sphyraena
s__Sphyraena-jello	24	73	42	298	534	900	557	3	50	0	0	6	0	0	0	17	0	32	0	0	10	0	91	14	0	0	405	99	131	0	0	0	c__Actinopteri	o__Sphyraeniformes	f__Sphyraenidae	g__Sphyraena
s__Sphyraena-putnamae	0	72	34	0	0	0	0	0	0	0	45	0	0	0	0	0	0	0	0	0	0	0	0	0	0	0	0	18	0	0	0	0	c__Actinopteri	o__Sphyraeniformes	f__Sphyraenidae	g__Sphyraena
s__Spratelloides-delicatulus	3955	35998	18579	4329	4065	3289	5385	5264	6313	2135	3687	13847	7199	6129	22947	10389	23271	1014	1323	768	292	530	361	798	568	711	3288	2103	4177	0	0	0	c__Actinopteri	o__Clupeiformes	f__Clupeidae	g__Spratelloides
s__Stanulus-seychellensis	0	0	0	0	0	0	0	0	0	0	0	0	0	0	0	0	0	4	6	57	0	8	3	0	0	0	0	38	0	0	0	0	c__Actinopteri	o__Blenniiformes	f__Blenniidae	g__Stanulus
s__Stegastes-nigricans	0	0	0	7	6	6	0	96	134	0	4	0	0	0	0	0	0	0	0	0	0	0	0	0	0	0	0	0	0	0	0	0	c__Actinopteri	o__Perciformes	f__Pomacentridae	g__Stegastes
s__Stenatherina-panatela	2	405	169	30	192	144	261	377	901	344	185	843	804	895	274	641	13	7	20	33	37	352	293	363	331	391	1017	1211	1747	0	0	0	c__Actinopteri	o__Atheriniformes	f__Atherinidae	g__Stenatherina
s__Stethojulis-bandanensis	82	24	48	228	61	28	1384	2305	6289	37	468	742	62	56	721	239	26	467	373	1053	6	115	6	1234	1210	756	173	220	378	0	0	0	c__Actinopteri	o__Labriformes	f__Labridae	g__Stethojulis
s__Stethojulis-trilineata	0	0	0	0	0	0	0	0	0	0	0	0	0	0	0	0	0	0	2	0	0	0	0	0	0	0	0	0	0	0	0	0	c__Actinopteri	o__Labriformes	f__Labridae	g__Stethojulis
s__Strongylura-incisa	0	40	16	0	0	0	0	102	0	211	0	1843	2305	428	0	0	11	0	0	0	3	10	0	0	0	0	0	0	0	0	0	0	c__Actinopteri	o__Beloniformes	f__Belonidae	g__Strongylura
s__Sufflamen-chrysopterum	20	0	7	144	0	35	0	0	0	14	0	141	111	39	0	0	0	158	56	212	203	145	370	766	834	585	601	841	1012	0	0	0	c__Actinopteri	o__Tetraodontiformes	f__Balistidae	g__Sufflamen
s__Sufflamen-fraenatum	0	0	0	0	31	0	0	0	0	0	0	0	0	0	0	0	0	0	0	0	0	0	0	0	0	0	0	0	0	0	0	0	c__Actinopteri	o__Tetraodontiformes	f__Balistidae	g__Sufflamen
s__Symphorichthys-spilurus	0	0	0	0	0	0	0	0	39	1748	1913	64	54	0	0	0	0	0	0	0	0	0	0	0	5	0	0	0	0	0	0	0	c__Actinopteri	o__Lutjaniformes	f__Lutjanidae	g__Symphorichthys
s__Synanceia-verrucosa	0	0	0	0	0	0	0	0	0	0	0	0	0	0	0	0	0	0	0	0	0	5	8	0	0	0	5	0	0	0	0	0	c__Actinopteri	o__Perciformes	f__Synanceiidae	g__Synanceia
s__Synodus-binotatus	0	0	0	0	0	0	0	0	0	0	0	0	0	0	0	0	0	11	312	49	2	0	43	0	0	0	312	36	5	0	0	0	c__Actinopteri	o__Aulopiformes	f__Synodontidae	g__Synodus
s__Synodus-jaculum	0	0	0	0	0	14	0	0	0	0	0	0	17	0	0	0	0	0	0	0	0	0	0	0	0	0	0	0	0	0	0	0	c__Actinopteri	o__Aulopiformes	f__Synodontidae	g__Synodus
s__Taeniamia-macroptera	0	0	0	6	0	0	0	0	0	0	0	7679	90	23	0	0	0	3	0	0	18	0	0	0	0	0	0	0	0	0	0	0	c__Actinopteri	o__Kurtiformes	f__Apogonidae	g__Taeniamia
s__Taeniura-lymma	8	199	100	25	31	70	0	0	0	0	0	0	0	0	0	0	0	0	0	41	0	0	0	0	0	0	0	0	0	0	0	0	c__Chondrichthyes	o__Myliobatiformes	f__Potamotrygonidae	g__Taeniura
s__Thalassoma-amblycephalum	42	84	55	38	8	124	217	1187	812	202	26	20	102	141	0	0	10	416	513	353	948	97	75	196	79	68	623	393	690	0	0	0	c__Actinopteri	o__Labriformes	f__Labridae	g__Thalassoma
s__Thalassoma-hardwicke	12	104	57	5	9	10	54	159	935	5	42	9	73	0	0	0	10	66	55	21	0	4	0	14	37	95	24	28	18	0	0	0	c__Actinopteri	o__Labriformes	f__Labridae	g__Thalassoma
s__Thalassoma-jansenii	0	0	0	0	0	0	14	22	11	0	3	0	5	0	0	0	0	80	22	193	0	0	0	8	6	7	11	9	9	0	0	0	c__Actinopteri	o__Labriformes	f__Labridae	g__Thalassoma
s__Thalassoma-lunare	0	0	0	0	0	0	0	3	0	19	0	0	0	12	0	0	0	0	9	0	0	0	0	0	0	0	3	0	6	0	0	0	c__Actinopteri	o__Labriformes	f__Labridae	g__Thalassoma
s__Thalassoma-purpureum	0	0	0	0	0	0	0	0	0	0	0	0	0	0	0	0	0	0	0	0	0	3	0	61	93	68	0	0	0	0	0	0	c__Actinopteri	o__Labriformes	f__Labridae	g__Thalassoma
s__Thalassoma-quinquevittatum	17	33	34	228	202	355	2359	4605	4592	783	1425	945	1509	517	215	465	3232	7818	7337	6215	162	249	194	2826	3379	2068	3613	3605	2035	0	0	0	c__Actinopteri	o__Labriformes	f__Labridae	g__Thalassoma
s__Thysanophrys-chiltonae	0	0	0	0	0	0	0	0	0	0	0	0	0	0	0	87	0	0	0	0	0	0	0	0	0	0	0	0	0	0	0	0	c__Actinopteri	o__Perciformes	f__Platycephalidae	g__Thysanophrys
s__Trachinotus-baillonii	0	0	0	0	0	0	0	0	0	0	0	0	0	0	0	0	0	0	0	0	0	0	0	0	6	0	0	0	0	0	0	0	c__Actinopteri	o__Carangiformes	f__Carangidae	g__Trachinotus
s__Trachinotus-falcatus	0	0	0	0	0	0	357	59	41	0	11	0	0	11	0	0	0	0	0	0	0	0	0	0	0	0	0	0	0	0	0	0	c__Actinopteri	o__Carangiformes	f__Carangidae	g__Trachinotus
s__Trimma-macrophthalmum	0	0	0	0	0	0	0	0	0	0	0	0	0	0	324	0	0	0	0	0	0	0	0	0	0	0	132	0	0	0	0	0	c__Actinopteri	o__Gobiiformes	f__Gobiidae	g__Trimma
s__Tylosurus-crocodilus	46	541	250	139	69	0	224	86	306	0	9	0	0	43	0	0	8	14	39	0	0	0	0	69	15	11	0	120	92	0	0	0	c__Actinopteri	o__Beloniformes	f__Belonidae	g__Tylosurus
s__Ucla-xenogrammus	0	0	0	0	0	0	0	0	0	78	0	0	0	0	10	0	0	0	0	0	0	0	0	0	0	0	0	0	0	0	0	0	c__Actinopteri	o__Blenniiformes	f__Tripterygiidae	g__Ucla
s__Upeneus-tragula	0	0	0	5	0	0	0	0	0	0	0	0	0	0	0	0	0	0	0	0	0	0	0	0	0	0	0	0	0	0	0	0	c__Actinopteri	o__Syngnathiformes	f__Mullidae	g__Upeneus
s__Urogymnus-asperrimus	0	0	0	0	0	0	0	0	0	38	13	0	0	0	0	0	0	0	0	0	0	0	0	0	0	0	0	0	0	0	0	0	c__Chondrichthyes	o__Myliobatiformes	f__Dasyatidae	g__Urogymnus
s__Uropterygius-fuscoguttatus	0	0	0	0	0	16	0	0	0	102	0	0	0	0	0	0	0	0	0	0	211	0	73	0	0	0	3	0	0	0	0	0	c__Actinopteri	o__Anguilliformes	f__Muraenidae	g__Uropterygius
s__Uropterygius-micropterus	0	0	0	0	0	0	0	0	0	0	58	0	0	0	0	0	0	6	0	0	0	0	0	0	0	3	0	0	0	0	0	0	c__Actinopteri	o__Anguilliformes	f__Muraenidae	g__Uropterygius
s__Uropterygius-xanthopterus	0	0	0	0	0	0	0	0	4	0	0	0	0	0	0	0	0	3	0	0	0	0	0	0	0	0	0	0	0	0	0	0	c__Actinopteri	o__Anguilliformes	f__Muraenidae	g__Uropterygius
s__Valenciennea-strigata	0	0	0	7	18	17	4115	470	360	367	266	2935	1533	73113	0	0	36	41	45	0	54	37	376	23	11	0	145	0	0	0	0	0	c__Actinopteri	o__Gobiiformes	f__Gobiidae	g__Valenciennea
s__Variola-louti	0	0	0	0	0	0	0	0	18	0	0	0	0	0	0	0	0	9	0	0	0	0	0	0	0	0	31	0	98	0	0	0	c__Actinopteri	o__Perciformes	f__Serranidae	g__Variola
s__Verulux-cypselurus	0	0	0	0	0	0	0	0	0	45	0	0	33	0	0	0	0	0	0	0	0	0	0	0	0	0	0	0	0	0	0	0	c__Actinopteri	o__Kurtiformes	f__Apogonidae	g__Verulux
s__Xanthichthys-mento	0	0	0	0	0	0	0	0	0	0	0	0	0	0	0	0	0	0	0	0	0	0	0	0	3	0	0	0	0	0	0	0	c__Actinopteri	o__Tetraodontiformes	f__Balistidae	g__Xanthichthys
s__Xanthichthys-ringens	0	0	0	0	0	0	0	0	0	0	0	0	0	0	0	0	0	0	0	0	0	0	0	0	0	0	28	0	0	0	0	0	c__Actinopteri	o__Tetraodontiformes	f__Balistidae	g__Xanthichthys
s__Zanclus-cornutus	45	238	130	12	328	148	5	148	228	339	382	15	176	112	2	2	0	1240	31	1225	138	43	45	4	36	39	463	279	160	0	0	0	c__Actinopteri	o__Acanthuriformes	f__Zanclidae	g__Zanclus
s__Zebrasoma-desjardinii	0	0	0	0	0	0	0	0	0	16	0	0	0	0	0	0	0	0	0	0	0	0	0	0	0	0	0	0	0	0	0	0	c__Actinopteri	o__Acanthuriformes	f__Acanthuridae	g__Zebrasoma
s__Zebrasoma-flavescens	5	336	183	62	14	47	0	55	4	0	241	0	0	20	0	0	0	0	0	0	0	25	0	0	0	0	0	0	0	0	0	0	c__Actinopteri	o__Acanthuriformes	f__Acanthuridae	g__Zebrasoma
s__Zebrasoma-velifer	13	97	47	207	7	234	0	468	68	1159	492	8	35	0	0	0	0	0	0	0	0	0	0	4	0	0	0	212	0	0	0	0	c__Actinopteri	o__Acanthuriformes	f__Acanthuridae	g__Zebrasoma
s__Zoramia-leptacantha	0	0	0	0	0	0	0	0	0	0	0	4	32	6	0	0	0	0	0	0	0	0	0	0	0	0	0	0	0	0	0	0	c__Actinopteri	o__Kurtiformes	f__Apogonidae	g__Zoramia
Total	108595	108595	108595	108595	108595	108595	108595	108595	108595	108595	108595	108595	108595	108595	108595	108595	108595	108595	108595	108595	108595	108595	108595	108595	108595	108595	108595	108595	108595	0	0	0
