# Supplementary material for: Shifts in Small Fish Community Caused by Coral Cover Variation at a Remote Reef in the South China Sea
Source: Ecol Evol. 2026 Apr 23;16(4):e73553. doi: 10.1002/ece3.73553 (PMC13105832; doi:10.1002/ece3.73553)
Supplement: Supplementary file 4 — Table S5: ece373553‐sup‐0004‐Table S3.xlsx. [file ECE3-16-e73553-s004.xlsx]

## Sheet: Supplementary material Table S5
Table S5 | Underwater visual census data at Meiji Reef. For each species, its higher-order classification and the catch number. The highlighted areas indicate the small fish species.
Species	M01_1	M01_2	M01_3	M02_1	M02_2	M02_3	M03_1	M03_2	M03_3	M04_1	M04_2	M04_3	M05_1	M05_2	M05_3	M06_1	M06_2	M06_3	M07_1	M07_2	M07_3	M08_1	M08_2	M08_3	M09_1	M09_2	M09_3	M10_1	M10_2	M10_3	Class	Order	Family	Genus
s__Abudefduf-vaigiensis	0	0	0	0	0	0	0	0	0	1	0	0	0	0	0	0	0	0	0	0	0	0	0	0	2	0	0	0	0	0	c__Actinopteri	o__norank	f__Pomacentridae	g__Abudefduf
s__Acanthurus-japonicus	0	0	0	3	1	1	3	2	0	3	3	3	3	2	0	3	3	2	0	1	1	0	0	0	3	3	2	3	3	2	c__Actinopteri	o__Acanthuriformes	f__Acanthuridae	g__Acanthurus
s__Acanthurus-lineatus	1	0	0	0	0	0	0	0	0	0	0	0	0	0	0	0	0	0	0	0	0	0	0	0	0	0	0	0	0	0	c__Actinopteri	o__Acanthuriformes	f__Acanthuridae	g__Acanthurus
s__Acanthurus-nigrofuscus	0	0	0	0	0	0	0	0	0	0	0	0	0	0	0	0	0	0	0	3	0	0	0	0	0	0	0	0	0	0	c__Actinopteri	o__Acanthuriformes	f__Acanthuridae	g__Acanthurus
s__Acanthurus-pyroferus	0	0	0	1	0	0	0	2	0	0	0	1	0	0	0	0	0	0	0	2	0	0	0	1	0	1	2	0	2	3	c__Actinopteri	o__Acanthuriformes	f__Acanthuridae	g__Acanthurus
s__Acanthurus-triostegus	0	0	0	0	0	0	0	0	0	0	0	0	0	0	0	0	0	0	0	0	0	1	0	0	0	0	0	0	0	0	c__Actinopteri	o__Acanthuriformes	f__Acanthuridae	g__Acanthurus
s__Acanthurus-xanthopterus	0	0	0	1	2	1	0	2	3	0	0	1	0	0	0	0	0	1	0	0	0	0	0	0	0	0	0	0	0	0	c__Actinopteri	o__Acanthuriformes	f__Acanthuridae	g__Acanthurus
s__Amblyglyphidodon-leucogaster	0	0	0	0	0	0	0	0	1	0	0	0	0	0	0	0	0	0	0	0	0	0	0	0	0	0	0	0	0	0	c__Actinopteri	o__norank	f__Pomacentridae	g__Amblyglyphidodon
s__Anampses-caeruleopunctatus	0	0	0	0	1	0	0	0	0	0	0	0	0	0	0	0	0	0	0	0	0	0	0	0	0	0	0	0	0	0	c__Actinopteri	o__Labriformes	f__Labridae	g__Anampses
s__Aphareus-furca	0	0	0	0	0	1	0	0	0	0	0	0	0	0	0	0	0	0	0	0	0	0	0	0	0	0	0	0	0	0	c__Actinopteri	o__Lutjaniformes	f__Lutjanidae	g__Aphareus
s__Aspidontus-taeniatus	0	0	0	0	0	0	0	0	0	0	0	0	0	0	0	0	0	0	0	1	0	0	0	0	0	0	0	0	0	0	c__Actinopteri	o__Blenniiformes	f__Blenniidae	g__Aspidontus
s__Aulostomus-chinensis	0	0	0	1	0	0	0	0	0	0	0	0	0	0	0	0	0	0	0	1	0	0	0	0	0	0	0	0	0	0	c__Actinopteri	o__Syngnathiformes	f__Aulostomidae	g__Aulostomus
s__Balistoides-conspicillum	0	0	0	0	0	0	0	0	0	0	0	0	0	0	0	0	0	0	0	0	0	0	1	0	0	0	0	0	0	0	c__Actinopteri	o__Tetraodontiformes	f__Balistidae	g__Balistoides
s__Bodianus-anthioides	0	0	0	0	1	0	0	0	0	0	0	0	0	0	1	0	0	0	0	0	0	0	0	0	0	0	0	0	0	0	c__Actinopteri	o__Labriformes	f__Labridae	g__Bodianus
s__Bodianus-axillaris	0	0	0	0	1	0	0	0	0	0	0	0	0	0	0	0	0	0	0	0	0	0	0	0	0	0	0	0	0	0	c__Actinopteri	o__Labriformes	f__Labridae	g__Bodianus
s__Bolbometopon-muricatum	0	0	0	0	0	0	0	0	1	0	0	0	0	0	0	0	0	0	0	0	0	0	0	0	0	0	0	0	0	0	c__Actinopteri	o__norank	f__Scaridae	g__Bolbometopon
s__Caesio-lunaris	0	0	0	0	1	0	0	0	0	0	0	0	0	0	0	0	0	0	0	0	0	0	0	0	0	0	0	0	0	0	c__Actinopteri	o__norank	f__Caesionidae	g__Caesio
s__Caesio-teres	0	0	0	0	0	0	0	0	0	0	0	2	0	0	0	0	0	0	0	0	0	0	0	0	0	0	0	0	0	0	c__Actinopteri	o__norank	f__Caesionidae	g__Caesio
s__Cantherhines-dumerilii	0	0	0	0	0	0	0	0	0	0	0	0	1	1	0	1	0	1	0	0	0	0	0	0	1	0	1	0	0	0	c__Actinopteri	o__Tetraodontiformes	f__Monacanthidae	g__Cantherhines
s__Cantherhines-pardalis	0	0	0	1	0	0	0	0	0	0	0	0	0	0	0	0	0	0	0	0	0	0	0	0	0	0	0	0	0	0	c__Actinopteri	o__Tetraodontiformes	f__Monacanthidae	g__Cantherhines
s__Centropyge-vrolikii	0	0	0	0	0	0	0	0	0	0	0	0	0	0	0	0	0	0	0	1	0	0	0	0	0	0	0	0	0	0	c__Actinopteri	o__Acanthuriformes	f__Pomacanthidae	g__Centropyge
s__Cephalopholis-argus	1	1	0	0	0	0	1	0	0	2	0	1	0	0	0	0	0	1	0	0	1	0	0	0	0	0	1	0	0	0	c__Actinopteri	o__Perciformes	f__Serranidae	g__Cephalopholis
s__Cephalopholis-leopardus	0	0	0	0	0	0	0	1	0	0	0	0	0	0	0	0	0	0	0	3	0	0	0	0	0	0	0	0	0	0	c__Actinopteri	o__Perciformes	f__Serranidae	g__Cephalopholis
s__Cephalopholis-urodeta	1	2	0	0	0	0	1	1	0	0	1	1	0	0	0	1	0	0	2	2	2	3	2	2	1	3	0	3	0	0	c__Actinopteri	o__Perciformes	f__Serranidae	g__Cephalopholis
s__Chaetodon-kleinii	0	0	0	0	0	0	0	1	0	0	0	0	0	0	0	0	0	0	0	0	0	0	1	0	0	0	0	0	0	0	c__Actinopteri	o__Chaetodontiformes	f__Chaetodontidae	g__Chaetodon
s__Chaetodon-lunula	0	0	0	0	0	0	0	0	1	0	0	0	0	0	0	0	0	0	0	0	0	0	0	0	0	0	0	0	0	0	c__Actinopteri	o__Chaetodontiformes	f__Chaetodontidae	g__Chaetodon
s__Chaetodon-melannotus	0	0	0	0	0	0	0	0	0	1	0	0	0	0	0	0	0	0	0	0	0	0	0	0	0	0	0	0	0	0	c__Actinopteri	o__Chaetodontiformes	f__Chaetodontidae	g__Chaetodon
s__Chaetodon-ornatissimus	0	0	0	2	0	1	0	0	0	0	0	0	0	0	0	0	0	0	0	0	0	0	0	0	0	0	0	0	1	0	c__Actinopteri	o__Chaetodontiformes	f__Chaetodontidae	g__Chaetodon
s__Chaetodon-punctatofasciatus	0	0	0	0	0	0	0	0	0	0	1	0	0	0	0	0	0	0	0	0	0	0	0	0	0	0	0	0	0	0	c__Actinopteri	o__Chaetodontiformes	f__Chaetodontidae	g__Chaetodon
s__Chaetodon-speculum	0	0	0	0	0	0	1	0	0	0	0	0	0	0	0	0	0	1	0	0	0	0	0	0	0	0	0	0	0	0	c__Actinopteri	o__Chaetodontiformes	f__Chaetodontidae	g__Chaetodon
s__Chaetodon-trifasciatus	0	0	0	0	1	0	0	0	0	0	2	0	0	0	0	0	0	0	1	0	0	0	0	0	0	0	0	0	0	0	c__Actinopteri	o__Chaetodontiformes	f__Chaetodontidae	g__Chaetodon
s__Chaetodon-ulietensis	0	0	0	0	0	0	0	0	0	0	0	0	0	0	0	0	0	0	0	0	0	0	0	0	0	0	0	1	0	0	c__Actinopteri	o__Chaetodontiformes	f__Chaetodontidae	g__Chaetodon
s__Cheilinus-fasciatus	0	0	0	0	0	0	0	0	0	0	0	0	0	0	0	0	0	0	0	0	0	0	0	0	0	0	0	1	0	0	c__Actinopteri	o__Labriformes	f__Labridae	g__Cheilinus
s__Cheilinus-trilobatus	0	0	0	0	0	0	0	0	0	0	0	0	0	0	0	0	0	0	0	0	0	0	0	0	0	0	0	1	0	0	c__Actinopteri	o__Labriformes	f__Labridae	g__Cheilinus
s__Chlorurus-microrhinos	0	0	0	0	0	0	0	1	1	0	0	0	0	0	0	0	0	0	0	0	0	0	0	0	0	0	0	1	0	0	c__Actinopteri	o__norank	f__Scaridae	g__Chlorurus
s__Chlorurus-sordidus	0	1	1	1	1	0	1	0	0	1	0	1	0	0	1	0	0	0	0	1	0	0	0	0	1	0	0	3	0	0	c__Actinopteri	o__norank	f__Scaridae	g__Chlorurus
s__Chromis-atripes	0	0	0	0	0	0	0	0	1	0	0	2	0	0	0	0	0	0	0	0	0	0	0	0	0	0	0	0	0	0	c__Actinopteri	o__norank	f__Pomacentridae	g__Chromis
s__Chromis-ternatensis	3	3	2	2	2	2	3	3	0	0	2	3	2	2	1	3	2	2	3	0	0	1	0	0	0	0	0	0	0	0	c__Actinopteri	o__norank	f__Pomacentridae	g__Chromis
s__Chromis-viridis	1	0	0	2	1	0	0	3	2	0	0	1	0	1	0	1	3	1	0	0	0	0	0	0	0	0	0	0	0	0	c__Actinopteri	o__norank	f__Pomacentridae	g__Chromis
s__Chromis-weberi	0	0	0	0	0	0	0	0	0	0	2	1	0	1	0	0	0	0	0	0	0	0	0	0	0	0	0	0	0	0	c__Actinopteri	o__norank	f__Pomacentridae	g__Chromis
s__Chromis-xanthura	0	0	0	1	0	0	3	0	0	0	2	1	0	0	0	0	0	1	0	0	0	0	0	0	0	0	0	0	0	0	c__Actinopteri	o__norank	f__Pomacentridae	g__Chromis
s__Chrysiptera-biocellata	0	0	0	0	0	0	0	0	0	0	0	0	0	0	0	0	0	0	0	0	3	0	0	0	0	0	0	0	0	0	c__Actinopteri	o__norank	f__Pomacentridae	g__Chrysiptera
s__Chrysiptera-brownriggii	0	0	0	0	0	0	0	0	0	0	0	0	0	0	0	0	0	0	1	0	0	0	0	0	0	0	0	0	0	0	c__Actinopteri	o__norank	f__Pomacentridae	g__Chrysiptera
s__Chrysiptera-chrysocephala	0	1	2	0	0	0	0	0	0	0	1	0	0	0	0	0	0	0	1	0	0	0	0	0	0	0	0	0	0	0	c__Actinopteri	o__norank	f__Pomacentridae	g__Chrysiptera
s__Ctenochaetus-binotatus	4	0	0	0	0	1	0	2	0	1	0	1	0	0	0	0	0	0	0	0	0	2	0	3	0	0	0	0	2	3	c__Actinopteri	o__Acanthuriformes	f__Acanthuridae	g__Ctenochaetus
s__Ctenochaetus-cyanocheilus	1	0	0	0	0	0	0	0	0	0	0	0	0	0	0	0	0	0	0	0	0	0	0	0	0	0	0	1	0	0	c__Actinopteri	o__Acanthuriformes	f__Acanthuridae	g__Ctenochaetus
s__Ctenochaetus-striatus	2	3	2	1	3	2	3	3	2	2	2	2	3	1	3	2	3	2	3	3	3	2	1	0	3	3	2	3	3	2	c__Actinopteri	o__Acanthuriformes	f__Acanthuridae	g__Ctenochaetus
s__Dascyllus-aruanus	0	0	0	1	0	0	0	0	0	0	0	0	0	2	1	1	1	0	0	0	0	0	0	0	0	0	0	0	0	0	c__Actinopteri	o__norank	f__Pomacentridae	g__Dascyllus
s__Dascyllus-reticulatus	0	0	0	2	1	1	0	0	1	0	0	0	0	0	0	2	2	1	0	0	0	0	0	0	0	0	0	0	0	0	c__Actinopteri	o__norank	f__Pomacentridae	g__Dascyllus
s__Dascyllus-trimaculatus	0	0	0	0	0	0	0	0	0	0	0	0	0	0	0	0	0	0	0	0	1	0	0	0	0	0	0	0	0	0	c__Actinopteri	o__norank	f__Pomacentridae	g__Dascyllus
s__Epinephelus-fasciatus	0	0	0	0	0	0	0	1	0	0	0	0	0	0	0	0	0	0	0	0	0	0	0	0	0	0	0	0	0	0	c__Actinopteri	o__Perciformes	f__Serranidae	g__Epinephelus
s__Epinephelus-hexagonatus	1	0	0	0	0	0	0	0	0	0	0	0	0	0	0	0	0	0	1	0	0	1	0	0	0	0	0	0	0	0	c__Actinopteri	o__Perciformes	f__Serranidae	g__Epinephelus
s__Epinephelus-merra	1	0	0	0	0	0	0	0	0	0	0	0	0	0	0	0	0	0	0	0	0	0	0	0	0	0	0	0	0	0	c__Actinopteri	o__Perciformes	f__Serranidae	g__Epinephelus
s__Epinephelus-spilotoceps	0	2	0	0	0	0	0	0	0	0	0	0	0	0	0	0	0	0	0	0	0	0	0	0	0	0	0	0	0	0	c__Actinopteri	o__Perciformes	f__Serranidae	g__Epinephelus
s__Forcipiger-flavissimus	0	1	0	0	0	2	0	0	0	0	2	1	0	1	0	1	1	0	0	0	0	0	0	1	0	0	0	1	1	0	c__Actinopteri	o__Chaetodontiformes	f__Chaetodontidae	g__Forcipiger
s__Gnathodentex-aureolineatus	0	0	0	0	0	0	0	0	0	0	0	0	2	0	1	0	0	0	0	0	0	0	0	0	0	0	0	0	0	0	c__Actinopteri	o__Spariformes	f__Lethrinidae	g__Gnathodentex
s__Gomphosus-varius	0	0	0	1	0	0	0	1	0	1	0	2	0	0	0	0	0	0	1	1	0	0	0	0	0	0	0	1	1	0	c__Actinopteri	o__Labriformes	f__Labridae	g__Gomphosus
s__Gracila-albomarginata	0	0	0	0	0	0	0	0	2	0	0	0	0	0	1	0	0	0	0	0	0	0	0	0	0	0	0	0	0	0	c__Actinopteri	o__Perciformes	f__Serranidae	g__Gracila
s__Gymnothorax-meleagris	0	0	0	0	0	0	0	0	0	0	0	0	0	0	0	0	0	0	0	0	0	0	0	0	0	0	0	0	1	0	c__Actinopteri	o__Anguilliformes	f__Muraenidae	g__Gymnothorax
s__Halichoeres-marginatus	0	0	0	0	0	0	0	0	0	0	0	1	0	0	0	0	0	0	0	0	0	0	0	0	0	0	0	0	0	0	c__Actinopteri	o__Labriformes	f__Labridae	g__Halichoeres
s__Halichoeres-nebulosus	2	1	0	0	0	0	0	0	0	0	0	0	0	0	0	0	0	0	0	0	0	0	0	0	0	0	0	0	0	0	c__Actinopteri	o__Labriformes	f__Labridae	g__Halichoeres
s__Halichoeres-trimaculatus	0	0	0	0	0	0	0	1	0	0	0	0	0	0	0	0	0	0	0	0	0	0	0	0	0	0	0	0	0	0	c__Actinopteri	o__Labriformes	f__Labridae	g__Halichoeres
s__Hemigymnus-fasciatus	0	0	0	0	0	0	1	0	0	0	0	0	0	0	0	0	1	0	0	0	0	0	0	0	0	0	0	0	0	0	c__Actinopteri	o__Labriformes	f__Labridae	g__Hemigymnus
s__Hemitaurichthys-polylepis	0	1	0	0	0	2	0	0	1	0	1	2	2	1	0	0	2	2	0	0	1	0	0	0	0	0	1	0	3	0	c__Actinopteri	o__Chaetodontiformes	f__Chaetodontidae	g__Hemitaurichthys
s__Heniochus-chrysostomus	0	1	0	0	0	0	0	0	0	0	0	0	0	0	0	0	0	0	0	0	0	0	0	0	0	0	0	0	0	0	c__Actinopteri	o__Chaetodontiformes	f__Chaetodontidae	g__Heniochus
s__Hipposcarus-longiceps	0	0	0	0	0	0	0	0	0	0	0	0	0	0	0	0	0	0	0	0	1	0	0	0	0	0	0	0	0	0	c__Actinopteri	o__norank	f__Scaridae	g__Hipposcarus
s__Labroides-bicolor	0	0	0	0	0	0	1	0	0	0	0	0	0	0	1	0	1	0	0	1	0	0	0	0	0	0	0	0	0	0	c__Actinopteri	o__Labriformes	f__Labridae	g__Labroides
s__Labroides-dimidiatus	2	3	0	0	0	0	2	3	1	0	0	0	0	1	0	0	1	0	3	3	2	1	0	0	1	0	1	0	0	0	c__Actinopteri	o__Labriformes	f__Labridae	g__Labroides
s__Labroides-pectoralis	2	0	1	1	0	0	0	1	0	0	2	0	0	0	0	0	1	0	0	0	0	0	0	0	1	0	0	1	0	0	c__Actinopteri	o__Labriformes	f__Labridae	g__Labroides
s__Lutjanus-kasmira	0	0	0	1	0	0	0	0	0	0	0	0	0	0	1	0	0	0	0	0	0	0	0	0	0	0	0	0	0	0	c__Actinopteri	o__Lutjaniformes	f__Lutjanidae	g__Lutjanus
s__Meiacanthus-atrodorsalis	0	0	0	0	0	0	0	0	0	0	1	0	0	0	0	0	0	0	0	0	0	0	1	1	0	0	2	0	0	0	c__Actinopteri	o__Blenniiformes	f__Blenniidae	g__Meiacanthus
s__Melichthys-vidua	0	0	0	0	0	0	0	0	0	0	0	0	1	0	0	1	0	0	0	1	0	0	0	0	0	0	0	0	0	0	c__Actinopteri	o__Tetraodontiformes	f__Balistidae	g__Melichthys
s__Myripristis-kuntee	0	0	0	0	0	0	0	0	0	0	1	0	0	0	0	0	0	0	0	0	0	0	0	0	0	0	0	0	0	0	c__Actinopteri	o__Holocentriformes	f__Holocentridae	g__Myripristis
s__Myripristis-violacea	0	0	0	0	0	0	0	1	0	0	0	0	0	0	0	0	0	0	0	0	0	0	0	0	0	0	0	1	0	0	c__Actinopteri	o__Holocentriformes	f__Holocentridae	g__Myripristis
s__Naso-lituratus	0	1	0	0	3	0	3	0	0	0	0	0	1	0	0	1	0	0	0	0	0	0	2	0	0	0	0	0	1	1	c__Actinopteri	o__Acanthuriformes	f__Acanthuridae	g__Naso
s__Nemanthias-dispar	0	0	0	0	0	0	0	2	0	0	0	0	3	0	0	0	0	0	0	0	0	0	0	0	0	0	0	0	0	0	c__Actinopteri	o__Perciformes	f__Anthiadidae	g__Nemanthias
s__Neoniphon-opercularis	0	0	0	2	0	0	0	0	0	0	0	0	0	0	0	0	0	0	0	0	0	0	0	0	0	0	0	0	0	0	c__Actinopteri	o__Holocentriformes	f__Holocentridae	g__Neoniphon
s__Odonus-niger	0	0	0	0	0	0	0	0	0	0	0	0	0	0	0	0	0	0	0	0	0	1	3	3	0	0	0	0	0	0	c__Actinopteri	o__Tetraodontiformes	f__Balistidae	g__Odonus
s__Ostorhinchus-cyanosoma	0	0	0	0	0	0	0	0	0	0	0	0	0	0	0	0	0	0	0	1	0	0	0	0	0	0	0	0	0	0	c__Actinopteri	o__Kurtiformes	f__Apogonidae	g__Ostorhinchus
s__Oxycheilinus-unifasciatus	0	0	0	0	0	0	1	0	0	0	0	2	0	0	0	0	1	0	0	0	0	0	0	0	0	0	0	0	0	0	c__Actinopteri	o__Labriformes	f__Labridae	g__Oxycheilinus
s__Paracirrhites-arcatus	0	0	0	0	0	0	0	0	1	1	1	0	0	0	1	0	0	0	0	2	0	0	0	0	0	1	0	0	0	0	c__Actinopteri	o__Centrarchiformes	f__Cirrhitidae	g__Paracirrhites
s__Parapercis-clathrata	0	0	0	0	0	0	0	0	0	0	0	0	0	0	0	0	0	0	0	0	0	0	0	2	0	0	0	0	0	0	c__Actinopteri	o__Uranoscopiformes	f__Pinguipedidae	g__Parapercis
s__Parupeneus-crassilabris	0	0	0	0	0	0	0	0	0	2	0	0	0	0	0	0	0	0	0	0	0	0	0	0	0	0	0	0	1	0	c__Actinopteri	o__Syngnathiformes	f__Mullidae	g__Parupeneus
s__Parupeneus-multifasciatus	0	0	0	0	0	0	0	1	2	0	0	0	0	0	0	1	0	0	1	0	1	0	0	1	0	0	0	0	0	0	c__Actinopteri	o__Syngnathiformes	f__Mullidae	g__Parupeneus
s__Pentapodus-caninus	0	0	0	0	0	0	0	0	0	0	0	1	0	0	0	0	0	0	0	0	0	0	1	0	0	0	0	0	0	0	c__Actinopteri	o__norank	f__Nemipteridae	g__Pentapodus
s__Plagiotremus-tapeinosoma	0	0	0	0	0	0	0	0	0	0	0	0	0	0	0	0	0	0	0	1	0	0	0	0	0	0	0	0	0	0	c__Actinopteri	o__Blenniiformes	f__Blenniidae	g__Plagiotremus
s__Platax-pinnatus	0	0	0	0	0	0	0	0	0	0	0	1	0	0	0	0	0	0	0	0	0	0	0	0	0	0	0	0	0	0	c__Actinopteri	o__Acanthuriformes	f__Ephippidae	g__Platax
s__Plectroglyphidodon-dickii	0	3	2	0	3	0	0	1	0	1	1	0	0	0	0	2	1	0	0	0	0	0	0	0	0	0	0	0	0	0	c__Actinopteri	o__norank	f__Pomacentridae	g__Plectroglyphidodon
s__Pomacanthus-imperator	0	0	0	0	0	0	0	0	0	1	0	0	0	0	0	0	0	0	0	0	0	0	0	0	0	0	0	0	0	0	c__Actinopteri	o__norank	f__Pomacanthidae	g__Pomacanthus
s__Pomacentrus-alexanderae	0	0	0	1	1	1	0	0	0	0	0	0	0	0	0	0	0	0	0	0	0	0	0	0	0	0	0	0	0	0	c__Actinopteri	o__norank	f__Pomacentridae	g__Pomacentrus
s__Pomacentrus-coelestis	0	0	0	0	0	1	0	0	1	0	0	0	0	1	0	0	0	0	2	0	0	3	3	1	0	0	0	0	0	2	c__Actinopteri	o__norank	f__Pomacentridae	g__Pomacentrus
s__Pomacentrus-lepidogenys	0	0	0	0	0	0	0	0	0	0	0	0	0	0	0	0	0	0	0	0	0	1	0	0	0	0	0	0	0	0	c__Actinopteri	o__norank	f__Pomacentridae	g__Pomacentrus
s__Pomacentrus-moluccensis	0	0	0	1	0	1	0	1	0	0	0	0	0	0	0	0	0	0	0	0	0	0	0	0	0	0	0	0	0	0	c__Actinopteri	o__norank	f__Pomacentridae	g__Pomacentrus
s__Pomacentrus-pavo	0	0	0	0	0	0	0	0	0	0	0	0	0	0	1	0	0	0	0	0	0	0	0	0	0	1	1	0	0	0	c__Actinopteri	o__norank	f__Pomacentridae	g__Pomacentrus
s__Pomacentrus-philippinus	1	0	0	0	0	1	0	0	0	1	1	2	3	3	0	2	1	1	0	0	0	0	0	0	0	0	0	0	0	0	c__Actinopteri	o__norank	f__Pomacentridae	g__Pomacentrus
s__Pomacentrus-vaiuli	0	0	0	1	0	0	0	1	0	0	0	0	0	0	0	0	0	0	0	0	0	0	0	1	0	0	0	0	0	0	c__Actinopteri	o__norank	f__Pomacentridae	g__Pomacentrus
s__Pseudocheilinus-octotaenia	0	1	0	0	0	0	0	0	0	0	0	0	0	0	0	0	0	0	0	3	0	0	0	0	0	0	0	0	0	0	c__Actinopteri	o__Labriformes	f__Labridae	g__Pseudocheilinus
s__Ptereleotris-evides	1	0	0	0	0	0	0	0	0	0	0	0	0	0	0	0	0	0	0	0	0	0	0	0	0	0	0	0	0	0	c__Actinopteri	o__Gobiiformes	f__Gobiidae	g__Ptereleotris
s__Pterocaesio-tile	0	0	0	0	0	0	0	1	0	0	0	0	0	0	0	0	0	0	0	0	0	0	0	0	0	0	0	1	1	3	c__Actinopteri	o__Lutjaniformes	f__Caesionidae	g__Pterocaesio
s__Pycnochromis-margaritifer	0	0	0	3	1	1	3	3	3	2	0	1	3	2	3	2	2	3	2	3	0	0	2	3	2	2	3	3	2	0	c__Actinopteri	o__norank	f__Pomacentridae	g__Pycnochromis
s__Pycnochromis-ovatiformis	0	0	0	0	0	0	0	0	1	0	0	0	0	0	0	0	0	0	0	0	0	0	0	0	0	0	0	0	0	0	c__Actinopteri	o__norank	f__Pomacentridae	g__Pycnochromis
s__Pycnochromis-retrofasciatus	0	0	0	0	0	0	0	0	0	0	0	0	0	1	2	0	0	1	0	0	0	0	0	0	0	0	0	0	0	0	c__Actinopteri	o__norank	f__Pomacentridae	g__Pycnochromis
s__Pycnochromis-vanderbilti	0	0	0	0	0	0	0	0	0	0	0	0	0	0	0	0	0	0	0	3	0	0	2	0	3	3	2	3	2	3	c__Actinopteri	o__norank	f__Pomacentridae	g__Pycnochromis
s__Pygoplites-diacanthus	0	0	0	0	0	0	0	1	1	0	0	0	1	0	0	0	0	0	0	0	0	0	0	0	0	0	0	0	0	0	c__Actinopteri	o__norank	f__Pomacanthidae	g__Pygoplites
s__Rhabdamia-gracilis	0	0	0	0	0	0	0	0	1	0	0	0	0	0	2	0	3	0	0	0	0	0	0	0	0	0	0	0	0	0	c__Actinopteri	o__Kurtiformes	f__Apogonidae	g__Rhabdamia
s__Sargocentron-spiniferum	0	1	0	1	0	0	0	0	0	0	0	0	0	0	0	0	0	0	0	0	0	0	0	0	0	0	0	0	0	0	c__Actinopteri	o__Holocentriformes	f__Holocentridae	g__Sargocentron
s__Scarus-dimidiatus	1	0	0	0	0	0	0	0	0	0	0	0	1	0	0	0	0	0	0	0	0	0	0	0	0	0	0	0	0	0	c__Actinopteri	o__norank	f__Scaridae	g__Scarus
s__Scarus-forsteni	0	0	0	0	0	0	0	0	0	1	0	0	0	0	0	0	0	0	0	0	1	0	2	1	0	1	0	1	0	0	c__Actinopteri	o__norank	f__Scaridae	g__Scarus
s__Scarus-frenatus	0	0	0	0	0	0	0	1	0	1	0	0	0	0	0	0	0	0	0	0	0	0	0	0	0	1	0	0	0	0	c__Actinopteri	o__norank	f__Scaridae	g__Scarus
s__Scarus-prasiognathos	0	0	0	1	2	0	0	0	0	0	0	0	0	0	0	0	0	0	0	0	0	0	0	0	0	0	0	0	0	0	c__Actinopteri	o__norank	f__Scaridae	g__Scarus
s__Scarus-psittacus	0	1	0	0	0	0	0	0	0	1	0	2	0	0	1	0	1	1	0	0	2	1	0	0	0	0	0	0	0	0	c__Actinopteri	o__norank	f__Scaridae	g__Scarus
s__Scolopsis-bilineata	2	0	0	0	0	0	0	0	0	0	0	0	0	0	0	0	0	0	0	0	0	0	0	0	0	0	0	0	0	0	c__Actinopteri	o__Spariformes	f__Nemipteridae	g__Scolopsis
s__Scolopsis-lineata	0	0	0	0	0	0	0	0	0	1	0	0	0	0	0	0	0	0	0	0	0	0	0	0	0	0	0	0	0	0	c__Actinopteri	o__Spariformes	f__Nemipteridae	g__Scolopsis
s__Scolopsis-margaritifera	0	0	1	0	1	0	0	0	0	0	0	0	0	0	0	0	0	0	0	0	0	0	0	0	0	0	0	0	0	0	c__Actinopteri	o__Spariformes	f__Nemipteridae	g__Scolopsis
s__Siganus-vulpinus	0	0	0	0	1	0	0	1	0	0	0	0	0	0	0	1	0	0	0	0	0	0	0	0	0	0	0	0	0	0	c__Actinopteri	o__norank	f__Siganidae	g__Siganus
s__Stegastes-fasciolatus	0	0	0	0	0	0	0	1	0	0	0	0	0	1	0	0	0	0	0	0	0	0	0	0	0	0	0	0	0	0	c__Actinopteri	o__norank	f__Pomacentridae	g__Stegastes
s__Stethojulis-balteata	0	0	0	0	0	0	0	0	0	0	0	0	0	0	0	0	0	0	1	1	0	0	0	0	0	0	0	0	0	0	c__Actinopteri	o__Labriformes	f__Labridae	g__Stethojulis
s__Thalassoma-amblycephalum	0	2	0	1	0	0	0	0	0	0	0	0	2	1	0	1	0	0	3	2	0	3	0	1	2	0	0	1	0	0	c__Actinopteri	o__Labriformes	f__Labridae	g__Thalassoma
s__Thalassoma-hardwicke	0	1	0	0	0	0	0	0	0	0	0	0	0	0	0	0	0	0	0	0	0	0	0	0	0	0	0	0	0	0	c__Actinopteri	o__Labriformes	f__Labridae	g__Thalassoma
s__Thalassoma-quinquevittatum	2	2	0	0	1	0	0	0	0	0	0	0	0	0	0	0	0	0	2	1	1	3	1	0	2	1	0	1	1	0	c__Actinopteri	o__Labriformes	f__Labridae	g__Thalassoma
s__Valenciennea-strigata	0	0	0	0	0	0	0	0	0	0	0	0	0	0	0	0	0	0	0	0	0	1	0	0	0	0	0	0	0	0	c__Actinopteri	o__Gobiiformes	f__Gobiidae	g__Valenciennea
s__Verulux-cypselurus	0	0	2	0	2	0	0	0	0	0	0	0	0	0	0	0	0	0	0	0	0	0	1	0	0	0	0	0	0	0	c__Actinopteri	o__Kurtiformes	f__Apogonidae	g__Verulux
s__Zanclus-cornutus	0	1	1	1	1	2	0	1	3	1	0	1	3	0	0	1	1	0	0	0	0	0	0	1	1	1	1	0	2	1	c__Actinopteri	o__Acanthuriformes	f__Zanclidae	g__Zanclus
